# Supplementary material for: Landscape of transcription termination in Arabidopsis revealed by single-molecule nascent RNA sequencing
Source: Genome Biol. 2021 Nov 25;22:322. doi: 10.1186/s13059-021-02543-4 (PMC8613925; doi:10.1186/s13059-021-02543-4)
Supplement: Supplementary file 2 — Additional file 2: Table S1.The termination window size and poly(A) site identified by FLEP-seq data. [file 13059_2021_2543_MOESM2_ESM.xlsx]

## Sheet: Table S1
Table S1. The termination window size and poly(A) site identified by FLEP-seq data
Gene ID	Chr	Strand	Start	End	Poly(A) site	Termination Window, (Median Readthrough, nt)	Longest Readthrough (nt)
AT1G01020	1	-	6788	9130	6854	218	737
AT1G01040	1	+	23121	31227	31178	137	260
AT1G01050	1	-	31170	33171	31204	198	325
AT1G01090	1	-	47234	49304	47482	129	228
AT1G01100	1	-	49909	51210	50112	128	334
AT1G01120	1	-	57164	59215	57282	125	274
AT1G01130	1	-	61905	63811	63220	308	830
AT1G01160	1	+	72339	74096	74050	176	336
AT1G01170	1	-	73931	74737	73991	157	418
AT1G01180	1	+	75390	76845	76658	170	551
AT1G01220	1	+	91342	95681	95666	95	250
AT1G01230	1	+	97412	99240	99240	156	367
AT1G01240	1	+	99865	101987	101835	110	190
AT1G01300	1	+	116784	118845	118629	253	634
AT1G01320	1	-	121067	130577	121136	186	379
AT1G01360	1	+	141870	143261	143181	100	242
AT1G01430	1	-	156477	158823	156810	128	367
AT1G01470	1	-	171525	172948	172188	211	557
AT1G01500	1	+	185033	187135	186747	236	497
AT1G01540	1	+	195645	198787	198685	147	415
AT1G01550	1	+	199527	201775	201755	105	215
AT1G01610	1	-	221642	224351	221792	161	367
AT1G01620	1	-	225665	227543	225867	211	571
AT1G01630	1	+	228799	230979	230843	173	385
AT1G01710	1	+	262828	266324	266220	248	504
AT1G01715	1	+	266333	267883	267774	194	357
AT1G01720	1	+	267993	269819	269820	160	476
AT1G01730	1	+	270797	272189	272010	139	408
AT1G01780	1	+	282761	284245	284198	170	267
AT1G01790	1	+	284350	291203	291039	151	321
AT1G01800	1	+	293246	295086	295019	90	219
AT1G01820	1	-	296001	298334	296021	164	361
AT1G01830	1	-	298451	302310	298600	218	324
AT1G01950	1	+	325316	330619	330508	176	233
AT1G01960	1	-	330588	337912	330598	206	429
AT1G01970	1	+	338241	340088	340067	90	187
AT1G02000	1	+	345516	347603	347532	156	321
AT1G02010	1	+	347613	352545	352514	198	382
AT1G02080	1	+	373335	386913	386848	231	428
AT1G02090	1	-	387277	389808	387293	248	512
AT1G02100	1	+	389812	392816	392822	153	325
AT1G02110	1	+	392831	395528	395528	205	689
AT1G02120	1	+	395689	400001	399919	122	246
AT1G02130	1	-	399983	401919	400090	161	325
AT1G02140	1	-	403100	404456	403208	115	234
AT1G02145	1	+	404600	408619	408614	148	368
AT1G02150	1	+	408622	410680	410571	194	438
AT1G02160	1	+	410744	411632	411525	149	292
AT1G02170	1	+	411664	413554	413561	271	868
AT1G02270	1	-	443118	446296	443222	125	254
AT1G02280	1	-	448423	450426	448470	140	285
AT1G02300	1	+	453107	455519	455519	124	319
AT1G02305	1	+	455688	458164	458061	176	613
AT1G02310	1	-	458133	460831	458132	146	393
AT1G02330	1	-	461946	463618	462081	273	554
AT1G02350	1	+	469818	470693	470806	258	717
AT1G02400	1	+	486800	489651	489541	104	313
AT1G02475	1	-	513699	515422	513907	228	761
AT1G02500	1	+	518091	520495	520349	126	240
AT1G02560	1	+	537740	540127	539990	299	697
AT1G02610	1	-	553019	556152	553063	105	337
AT1G02660	1	-	571826	575085	572024	146	307
AT1G02740	1	-	599330	602199	599349	232	377
AT1G02750	1	+	602489	604387	604274	181	479
AT1G02780	1	-	607799	609534	607945	140	423
AT1G02840	1	+	626639	629993	629810	201	489
AT1G02850	1	+	630374	633420	633179	149	600
AT1G02880	1	-	642505	644903	642894	468	781
AT1G02890	1	-	645084	652001	645098	198	396
AT1G02910	1	-	655568	658216	655567	125	301
AT1G02920	1	-	658578	659980	658664	149	314
AT1G02930	1	-	661088	662475	661180	92	234
AT1G02960	1	-	666807	669919	666869	170	319
AT1G03000	1	-	687795	692660	687881	152	284
AT1G03020	1	-	697919	698591	697907	504	1278
AT1G03030	1	+	701365	703929	703810	161	325
AT1G03040	1	-	703847	706689	703905	181	497
AT1G03060	1	-	712440	727553	712469	137	554
AT1G03080	1	-	731554	738306	731701	187	316
AT1G03090	1	+	739544	744184	743941	239	613
AT1G03130	1	-	753307	754262	753414	243	514
AT1G03140	1	-	754261	756303	754375	139	244
AT1G03150	1	+	756414	758678	758584	183	298
AT1G03160	1	+	761261	766194	766153	227	950
AT1G03190	1	+	775527	780062	780014	148	223
AT1G03210	1	+	782904	784346	784312	169	351
AT1G03220	1	+	786832	788722	788558	162	472
AT1G03230	1	+	789820	791689	791525	174	413
AT1G03250	1	-	793315	795403	793349	130	237
AT1G03260	1	-	795449	798491	795563	158	325
AT1G03280	1	+	802970	807066	807016	97	184
AT1G03330	1	-	817934	819563	818017	196	572
AT1G03350	1	-	822582	824410	822636	120	429
AT1G03365	1	+	826523	830393	830295	176	270
AT1G03370	1	+	830550	835411	835362	113	315
AT1G03400	1	-	842659	844251	842776	223	352
AT1G03430	1	+	847793	849621	849434	146	484
AT1G03475	1	-	868853	871308	869050	220	593
AT1G03520	1	-	877861	880259	877869	108	153
AT1G03550	1	-	885623	887956	885659	87	263
AT1G03600	1	+	898480	899794	899655	156	304
AT1G03630	1	+	907523	909650	909338	149	323
AT1G03680	1	-	916772	918064	916871	164	272
AT1G03730	1	-	930715	931985	930832	168	600
AT1G03740	1	+	933426	937152	937045	119	209
AT1G03830	1	-	961684	966790	962028	270	582
AT1G03870	1	-	982381	983544	982509	152	420
AT1G03900	1	+	991106	993126	993114	121	238
AT1G03905	1	+	993400	995989	995780	140	217
AT1G03910	1	+	996076	1000629	1000426	170	407
AT1G03930	1	+	1004688	1008370	1008285	625	925
AT1G03960	1	+	1013643	1017957	1017886	137	207
AT1G03970	1	+	1018058	1019247	1019211	249	848
AT1G04000	1	-	1027853	1029119	1028144	266	711
AT1G04040	1	-	1042362	1043887	1042363	119	525
AT1G04080	1	+	1051312	1056827	1056683	243	371
AT1G04100	1	+	1059470	1061209	1061180	312	642
AT1G04130	1	+	1073274	1075568	1075488	218	632
AT1G04140	1	-	1075543	1080630	1075544	199	412
AT1G04190	1	-	1106354	1108725	1106458	125	348
AT1G04200	1	+	1109395	1114155	1114041	149	232
AT1G04210	1	+	1114375	1119739	1119692	132	305
AT1G04240	1	-	1128149	1129689	1128186	134	286
AT1G04250	1	+	1136078	1138663	1138584	162	351
AT1G04260	1	-	1140278	1141564	1140630	198	333
AT1G04280	1	-	1143436	1147091	1143537	110	212
AT1G04300	1	-	1148564	1154667	1148649	107	238
AT1G04310	1	-	1154740	1157813	1154853	118	358
AT1G04390	1	-	1179310	1183704	1179438	161	294
AT1G04400	1	-	1185512	1188696	1185558	91	185
AT1G04410	1	-	1188995	1191458	1189185	162	351
AT1G04420	1	+	1191519	1193884	1193887	1270	1271
AT1G04430	1	+	1197956	1201579	1201429	188	333
AT1G04440	1	+	1202160	1206009	1205805	263	654
AT1G04480	1	+	1215925	1217471	1217397	125	279
AT1G04510	1	+	1226483	1230947	1230803	171	327
AT1G04530	1	-	1234176	1236206	1234230	242	534
AT1G04550	1	+	1240294	1242157	1242107	216	445
AT1G04620	1	-	1282163	1286619	1282738	486	727
AT1G04640	1	+	1292023	1293398	1293355	106	260
AT1G04680	1	-	1303467	1307973	1303672	140	431
AT1G04690	1	+	1313443	1315823	1315689	200	414
AT1G04770	1	-	1336274	1337849	1336410	164	312
AT1G04780	1	-	1340553	1343793	1340645	164	428
AT1G04790	1	+	1344989	1348868	1348453	178	387
AT1G04810	1	+	1350080	1355466	1355366	140	203
AT1G04820	1	-	1356084	1358547	1356267	108	271
AT1G04830	1	-	1358574	1362019	1358958	237	488
AT1G04850	1	-	1365107	1368940	1365117	122	235
AT1G04860	1	-	1369036	1373103	1369171	160	374
AT1G04910	1	-	1387871	1391381	1387888	194	428
AT1G04940	1	+	1399182	1400830	1400725	76	97
AT1G04950	1	-	1403085	1407531	1403183	210	414
AT1G04960	1	-	1407772	1410933	1407853	194	286
AT1G04970	1	+	1411088	1413627	1413624	147	254
AT1G04990	1	-	1418612	1421863	1419156	176	423
AT1G05010	1	-	1431177	1433010	1431260	144	382
AT1G05030	1	-	1438048	1441933	1438130	156	347
AT1G05055	1	-	1448631	1450901	1448730	123	303
AT1G05070	1	-	1457007	1458802	1457062	100	213
AT1G05120	1	-	1471323	1476289	1471397	250	429
AT1G05140	1	+	1482546	1484059	1484056	104	183
AT1G05150	1	-	1484067	1487027	1484098	161	246
AT1G05160	1	-	1487378	1491005	1487390	113	362
AT1G05170	1	-	1490974	1494248	1491124	159	643
AT1G05180	1	-	1498114	1501953	1498224	226	500
AT1G05190	1	-	1502251	1503853	1502378	99	266
AT1G05200	1	+	1504941	1509152	1509151	145	322
AT1G05270	1	-	1531641	1534767	1531646	139	213
AT1G05320	1	+	1553568	1557848	1557732	188	413
AT1G05340	1	-	1558778	1559917	1558924	201	509
AT1G05350	1	-	1560678	1564409	1560751	158	252
AT1G05380	1	+	1576822	1582672	1582610	169	230
AT1G05385	1	-	1582671	1583760	1582646	200	446
AT1G05410	1	-	1585371	1587794	1585408	141	237
AT1G05470	1	-	1607202	1611840	1607310	189	350
AT1G05500	1	+	1624919	1629289	1629179	187	265
AT1G05520	1	-	1630849	1636018	1630897	185	370
AT1G05570	1	-	1647575	1659611	1647748	248	434
AT1G05575	1	-	1661550	1662259	1661687	281	779
AT1G05600	1	+	1671916	1673923	1673794	178	296
AT1G05675	1	-	1701116	1702749	1701137	266	727
AT1G05780	1	+	1726558	1728520	1728405	132	214
AT1G05785	1	+	1730242	1732657	1732604	160	333
AT1G05790	1	+	1732802	1737583	1737470	368	630
AT1G05805	1	+	1744444	1747734	1747550	384	791
AT1G05810	1	+	1748259	1749526	1749513	348	1226
AT1G05830	1	+	1754130	1761909	1761818	220	490
AT1G05840	1	-	1762734	1766283	1762768	199	552
AT1G05850	1	-	1766503	1768837	1766638	123	286
AT1G05890	1	+	1779256	1784675	1784472	182	321
AT1G05900	1	+	1786849	1789737	1789674	134	179
AT1G05940	1	-	1801110	1804000	1801174	140	287
AT1G06010	1	+	1822583	1824236	1823934	358	627
AT1G06040	1	-	1828340	1829983	1828497	152	336
AT1G06050	1	-	1830471	1832555	1830572	186	420
AT1G06060	1	+	1832941	1834861	1834837	141	181
AT1G06070	1	-	1834829	1837758	1834865	164	403
AT1G06110	1	-	1853059	1855378	1853130	354	690
AT1G06130	1	-	1857757	1860938	1857785	111	270
AT1G06160	1	+	1882907	1883992	1883972	147	210
AT1G06190	1	-	1892231	1894194	1892267	105	314
AT1G06220	1	+	1899951	1904897	1904761	177	291
AT1G06230	1	+	1906963	1911056	1910861	154	361
AT1G06290	1	+	1922208	1926278	1926212	174	284
AT1G06360	1	-	1938862	1940496	1938960	203	537
AT1G06380	1	+	1944993	1946303	1946077	299	637
AT1G06390	1	+	1946746	1950860	1950732	126	293
AT1G06430	1	-	1960031	1963189	1960103	204	377
AT1G06460	1	-	1967087	1969656	1967091	202	502
AT1G06470	1	+	1969658	1974526	1973726	170	410
AT1G06500	1	+	1989479	1990730	1990724	114	317
AT1G06515	1	-	1990634	1992228	1990653	155	336
AT1G06550	1	-	2003627	2007212	2003651	127	418
AT1G06570	1	-	2011885	2013545	2011887	123	456
AT1G06620	1	+	2025544	2027413	2027230	205	523
AT1G06640	1	+	2031626	2034112	2033921	170	636
AT1G06650	1	+	2035718	2037366	2037273	306	782
AT1G06670	1	+	2040410	2047655	2047530	160	259
AT1G06680	1	+	2047634	2049439	2049302	95	313
AT1G06690	1	-	2049400	2052170	2049622	179	492
AT1G06720	1	-	2060444	2067483	2060495	110	224
AT1G06760	1	-	2076504	2077767	2076506	120	281
AT1G06790	1	+	2087182	2089786	2089449	197	499
AT1G06800	1	-	2089417	2091686	2089398	132	603
AT1G06820	1	-	2092946	2096784	2092953	200	455
AT1G06850	1	+	2105048	2106749	2106750	219	566
AT1G06870	1	+	2108512	2110986	2110950	119	182
AT1G06900	1	-	2114765	2120745	2114964	147	272
AT1G06910	1	+	2120991	2123801	2123744	391	878
AT1G06950	1	-	2130053	2135703	2130156	123	274
AT1G06960	1	+	2135810	2137838	2137708	188	428
AT1G07000	1	-	2150158	2152541	2150186	110	303
AT1G07010	1	+	2152798	2155269	2155237	129	339
AT1G07020	1	-	2155213	2156153	2155215	202	464
AT1G07030	1	-	2158413	2160818	2158418	176	942
AT1G07040	1	-	2160919	2163387	2161097	189	423
AT1G07050	1	-	2163575	2165261	2164184	269	560
AT1G07070	1	+	2168561	2169957	2169836	148	671
AT1G07080	1	+	2169977	2172194	2172029	198	334
AT1G07110	1	-	2178022	2184193	2178143	169	268
AT1G07135	1	-	2189877	2190784	2189927	126	359
AT1G07140	1	-	2191679	2193836	2191948	230	505
AT1G07170	1	+	2199997	2201272	2201143	169	392
AT1G07240	1	+	2223625	2225524	2225427	110	182
AT1G07280	1	+	2238017	2241471	2241129	170	369
AT1G07320	1	+	2248967	2250529	2250368	263	644
AT1G07350	1	-	2257384	2260187	2257523	125	284
AT1G07360	1	-	2260317	2262923	2260386	78	163
AT1G07380	1	-	2264634	2269121	2264656	136	340
AT1G07390	1	+	2269622	2274901	2274806	157	299
AT1G07400	1	+	2274926	2275783	2275758	150	433
AT1G07420	1	+	2277555	2280502	2280287	247	613
AT1G07440	1	-	2286185	2287791	2286306	186	446
AT1G07470	1	+	2291369	2294558	2294549	137	296
AT1G07510	1	+	2304435	2312399	2309544	167	1631
AT1G07530	1	-	2313581	2316507	2313580	160	262
AT1G07570	1	-	2331136	2333767	2331226	109	264
AT1G07590	1	-	2336477	2339391	2338660	289	2139
AT1G07610	1	+	2341447	2342148	2342076	144	308
AT1G07640	1	-	2353031	2356413	2354352	647	1294
AT1G07650	1	-	2359111	2366736	2359713	194	387
AT1G07660	1	+	2368833	2369735	2369735	137	301
AT1G07670	1	-	2370020	2374607	2370172	230	393
AT1G07700	1	+	2379595	2381390	2381266	159	225
AT1G07705	1	+	2381555	2386157	2386041	334	750
AT1G07770	1	-	2407411	2409791	2408264	118	427
AT1G07790	1	+	2412938	2413790	2413689	224	621
AT1G07810	1	+	2416178	2420829	2420757	174	433
AT1G07820	1	-	2421089	2422066	2421217	164	400
AT1G07830	1	+	2422126	2423803	2423605	263	340
AT1G07890	1	+	2437281	2439665	2439653	181	689
AT1G07910	1	+	2445437	2454645	2454518	229	271
AT1G07920	1	+	2454771	2457321	2457259	134	223
AT1G07930	1	+	2458184	2460817	2460695	117	251
AT1G07940	1	-	2462949	2465545	2463086	124	245
AT1G07960	1	+	2467145	2469316	2469154	183	370
AT1G07970	1	-	2469218	2472806	2469306	145	268
AT1G07980	1	-	2473165	2475128	2473282	140	243
AT1G07990	1	+	2476953	2483196	2483122	152	218
AT1G08000	1	-	2483240	2485726	2483238	183	255
AT1G08010	1	-	2485848	2488085	2485923	176	372
AT1G08030	1	-	2489409	2493327	2489517	232	438
AT1G08040	1	-	2495309	2498764	2495351	227	422
AT1G08060	1	-	2501704	2511084	2501778	142	242
AT1G08110	1	+	2535251	2537932	2537932	111	255
AT1G08180	1	-	2564361	2565318	2564557	368	735
AT1G08200	1	-	2573818	2576844	2573952	195	396
AT1G08210	1	-	2576984	2580754	2577026	162	217
AT1G08220	1	-	2581022	2583390	2581028	180	359
AT1G08280	1	+	2607877	2609971	2609823	184	358
AT1G08300	1	+	2614774	2618823	2618537	216	442
AT1G08310	1	+	2618647	2620452	2620454	104	421
AT1G08320	1	-	2621860	2628594	2621968	183	425
AT1G08360	1	+	2635939	2638004	2637874	130	251
AT1G08370	1	+	2638037	2640663	2640544	137	315
AT1G08380	1	-	2640803	2641934	2640916	140	273
AT1G08390	1	+	2642072	2643285	2643285	164	317
AT1G08400	1	-	2643019	2646048	2643326	223	588
AT1G08420	1	+	2649459	2657120	2657063	262	688
AT1G08450	1	-	2667798	2671957	2667876	196	309
AT1G08460	1	+	2672198	2674721	2674613	187	449
AT1G08465	1	+	2675813	2679824	2679729	247	516
AT1G08480	1	+	2684176	2685702	2685605	172	336
AT1G08490	1	-	2685659	2688658	2685656	106	218
AT1G08510	1	-	2691062	2694547	2691311	194	340
AT1G08520	1	+	2696381	2701022	2700928	157	309
AT1G08550	1	+	2706868	2709988	2709470	160	419
AT1G08570	1	+	2712694	2714833	2714736	117	278
AT1G08580	1	-	2714994	2716532	2715096	175	345
AT1G08620	1	+	2736656	2743881	2743706	197	335
AT1G08630	1	-	2743761	2747967	2743830	197	722
AT1G08640	1	-	2748361	2751620	2748432	336	1129
AT1G08650	1	+	2752124	2753809	2753698	132	333
AT1G08660	1	-	2756904	2759889	2757035	176	332
AT1G08680	1	+	2762584	2768967	2768624	198	393
AT1G08700	1	-	2769615	2771477	2769776	210	376
AT1G08710	1	+	2771620	2773531	2773456	227	351
AT1G08720	1	+	2773941	2779308	2779241	148	354
AT1G08750	1	+	2801042	2804711	2804515	186	415
AT1G08760	1	+	2805044	2808623	2808604	104	119
AT1G08770	1	+	2808760	2809775	2809745	141	306
AT1G08780	1	-	2809778	2811313	2809819	200	303
AT1G08800	1	-	2812818	2818071	2813060	163	332
AT1G08820	1	-	2821354	2825481	2821556	387	590
AT1G08830	1	+	2827060	2829315	2829257	161	372
AT1G08845	1	+	2838789	2841134	2841016	132	198
AT1G08880	1	-	2846894	2848100	2846985	159	323
AT1G08890	1	+	2848149	2852270	2852206	122	216
AT1G08900	1	+	2852363	2855941	2855726	246	390
AT1G08930	1	+	2873300	2877270	2877174	148	376
AT1G08940	1	+	2877430	2879169	2879165	77	84
AT1G08980	1	+	2884351	2886621	2886619	169	422
AT1G08990	1	+	2888427	2890965	2890910	282	817
AT1G09010	1	-	2895166	2899446	2895175	126	281
AT1G09020	1	-	2899776	2904862	2899913	245	362
AT1G09060	1	-	2921064	2925826	2921101	125	221
AT1G09070	1	+	2927502	2929107	2928939	130	324
AT1G09130	1	-	2939568	2942345	2939629	132	207
AT1G09140	1	-	2942538	2945976	2942665	149	275
AT1G09150	1	+	2946030	2949159	2949115	216	361
AT1G09160	1	-	2952597	2955745	2952809	383	710
AT1G09195	1	-	2967940	2971568	2967939	193	406
AT1G09200	1	-	2971571	2972334	2971625	154	448
AT1G09210	1	-	2972638	2977002	2973032	237	546
AT1G09230	1	-	2979511	2982713	2979518	173	285
AT1G09250	1	+	2989141	2990427	2990291	161	398
AT1G09270	1	+	2994331	2998222	2998165	158	364
AT1G09280	1	-	2998100	3001362	2998156	101	192
AT1G09310	1	+	3008910	3009898	3009827	118	313
AT1G09330	1	-	3012739	3015255	3012764	198	347
AT1G09340	1	+	3015237	3018542	3018116	233	403
AT1G09390	1	+	3031046	3033582	3033536	521	1027
AT1G09415	1	-	3037754	3038408	3037826	175	449
AT1G09430	1	+	3041996	3045541	3045223	156	304
AT1G09490	1	+	3063936	3065949	3065888	142	266
AT1G09530	1	+	3075768	3079654	3079486	106	306
AT1G09560	1	+	3093644	3094954	3094826	228	498
AT1G09570	1	-	3095160	3100819	3095253	119	315
AT1G09575	1	-	3101149	3103677	3101648	128	267
AT1G09590	1	+	3106367	3107801	3107754	121	219
AT1G09620	1	-	3112778	3116699	3112850	230	1010
AT1G09630	1	-	3118155	3119815	3118217	102	220
AT1G09640	1	+	3119739	3122542	3122425	197	363
AT1G09645	1	+	3122926	3124667	3124576	150	400
AT1G09660	1	-	3127762	3131094	3127777	129	279
AT1G09690	1	-	3136188	3137684	3136266	134	224
AT1G09730	1	-	3147637	3154404	3147789	141	371
AT1G09740	1	+	3154390	3156376	3156253	181	368
AT1G09750	1	+	3157501	3159148	3159116	103	413
AT1G09770	1	+	3161832	3165616	3165281	142	447
AT1G09780	1	-	3165370	3167924	3165370	108	227
AT1G09795	1	+	3173534	3176910	3176870	194	324
AT1G09810	1	-	3180926	3184224	3180937	106	181
AT1G09815	1	+	3189301	3190242	3190244	175	313
AT1G09840	1	-	3195719	3200403	3195847	204	304
AT1G09850	1	+	3201685	3204150	3204068	191	902
AT1G09870	1	+	3205579	3208714	3208592	318	588
AT1G09920	1	-	3224684	3227083	3224684	113	293
AT1G09932	1	-	3230450	3233259	3230487	186	531
AT1G09940	1	-	3236908	3239554	3236992	105	229
AT1G09950	1	-	3240531	3241863	3240666	222	600
AT1G09970	1	+	3252098	3255782	3255646	115	256
AT1G09980	1	-	3256189	3261741	3256334	128	282
AT1G10050	1	+	3278792	3283631	3283536	147	323
AT1G10070	1	+	3288087	3290471	3290288	138	339
AT1G10120	1	-	3304039	3306956	3304038	112	321
AT1G10130	1	+	3310930	3322269	3322151	198	380
AT1G10140	1	-	3322554	3323735	3322855	355	790
AT1G10170	1	-	3333504	3338188	3333665	167	1159
AT1G10180	1	-	3338185	3341628	3338303	160	411
AT1G10200	1	-	3346383	3348139	3346403	94	302
AT1G10230	1	+	3355675	3356151	3356374	139	389
AT1G10240	1	-	3356627	3359853	3356721	95	170
AT1G10280	1	-	3366493	3369125	3366490	115	230
AT1G10290	1	+	3370402	3377463	3377292	236	399
AT1G10320	1	-	3384118	3388376	3384016	99	210
AT1G10340	1	-	3390322	3392633	3390326	144	287
AT1G10350	1	-	3392943	3395181	3393423	319	827
AT1G10360	1	-	3395551	3396953	3395570	134	316
AT1G10390	1	-	3406956	3412874	3407029	121	324
AT1G10410	1	-	3416430	3419691	3416702	231	455
AT1G10430	1	-	3428478	3430924	3428477	96	173
AT1G10450	1	+	3431764	3438370	3438334	149	207
AT1G10470	1	-	3441988	3444360	3442500	214	517
AT1G10500	1	-	3460000	3461485	3459999	82	299
AT1G10510	1	+	3461635	3465786	3465751	231	492
AT1G10570	1	+	3487386	3491277	3491172	162	400
AT1G10580	1	-	3491258	3493834	3491279	112	211
AT1G10590	1	-	3501988	3503544	3502114	159	289
AT1G10600	1	+	3503640	3506159	3505549	603	1680
AT1G10630	1	-	3512739	3514824	3512939	259	462
AT1G10670	1	+	3535288	3538439	3538270	158	237
AT1G10720	1	+	3562841	3564850	3564710	118	299
AT1G10730	1	+	3565257	3568106	3568016	154	301
AT1G10760	1	-	3580830	3590928	3581032	184	590
AT1G10780	1	-	3592680	3595220	3592707	154	207
AT1G10830	1	-	3605512	3607580	3605610	193	299
AT1G10840	1	-	3607631	3610616	3607693	124	301
AT1G10865	1	-	3614513	3616308	3614528	108	357
AT1G10870	1	-	3616610	3623806	3616588	134	239
AT1G10890	1	+	3627646	3630808	3630761	114	371
AT1G10900	1	-	3632132	3637250	3632287	281	855
AT1G10910	1	+	3639835	3644187	3644075	119	332
AT1G10940	1	-	3655673	3658612	3655793	136	243
AT1G10950	1	+	3659204	3664264	3663887	234	415
AT1G10960	1	+	3664187	3665040	3665029	144	346
AT1G11000	1	-	3671756	3676133	3671815	149	292
AT1G11020	1	+	3676691	3678567	3678513	143	250
AT1G11060	1	+	3684568	3689892	3689832	185	362
AT1G11090	1	+	3702608	3703779	3703780	369	789
AT1G11120	1	+	3715084	3717659	3717594	209	823
AT1G11180	1	+	3745774	3748557	3748522	124	171
AT1G11210	1	-	3755668	3756998	3755668	119	273
AT1G11240	1	-	3766754	3769799	3766764	147	247
AT1G11260	1	+	3777236	3780823	3780272	114	253
AT1G11310	1	-	3800500	3804233	3800790	204	407
AT1G11350	1	-	3817424	3820887	3817564	249	521
AT1G11380	1	+	3832563	3834462	3834213	192	382
AT1G11400	1	+	3837694	3841218	3840207	183	905
AT1G11430	1	+	3847220	3849224	3849140	92	207
AT1G11475	1	+	3862399	3864074	3863969	175	328
AT1G11530	1	+	3874396	3875484	3875449	148	289
AT1G11545	1	-	3878495	3880391	3878558	148	621
AT1G11630	1	-	3912754	3914465	3912899	164	396
AT1G11650	1	+	3914774	3918243	3918146	208	380
AT1G11660	1	+	3920478	3924566	3924488	178	306
AT1G11670	1	-	3928115	3931701	3928155	126	416
AT1G11680	1	+	3938422	3940871	3940739	150	310
AT1G11700	1	+	3945584	3946757	3946614	186	520
AT1G11740	1	-	3963054	3966850	3963220	218	395
AT1G11750	1	+	3967476	3969877	3969711	159	321
AT1G11760	1	-	3971986	3973294	3972073	136	186
AT1G11780	1	-	3976839	3979237	3977368	197	528
AT1G11820	1	-	3991027	3993707	3991017	86	194
AT1G11840	1	+	3995158	3997965	3997725	134	348
AT1G11860	1	+	4001113	4003748	4003385	191	309
AT1G11880	1	-	4007705	4010461	4007664	337	622
AT1G11890	1	+	4010757	4013104	4013043	147	349
AT1G11905	1	+	4014782	4016544	4016487	191	408
AT1G11910	1	-	4016712	4021043	4016872	154	357
AT1G11930	1	+	4028595	4030656	4030535	143	271
AT1G11960	1	-	4039566	4044046	4039708	213	709
AT1G12000	1	-	4049896	4053871	4049986	238	414
AT1G12010	1	+	4056165	4057968	4057850	570	1104
AT1G12050	1	+	4072741	4076207	4076162	133	213
AT1G12080	1	+	4084162	4085185	4085019	156	341
AT1G12090	1	-	4089664	4090857	4089889	185	510
AT1G12110	1	+	4105223	4109601	4109540	111	251
AT1G12120	1	-	4114674	4117614	4114789	117	260
AT1G12200	1	+	4137511	4140158	4140027	555	828
AT1G12230	1	+	4147962	4151056	4150898	174	288
AT1G12240	1	+	4153641	4157653	4157610	182	314
AT1G12250	1	+	4159227	4161506	4161383	152	286
AT1G12270	1	+	4172035	4174730	4174733	128	253
AT1G12280	1	-	4174875	4178021	4174720	108	357
AT1G12330	1	+	4194420	4196749	4196739	107	179
AT1G12350	1	+	4198337	4200849	4200793	88	160
AT1G12360	1	+	4200864	4206486	4206309	189	316
AT1G12400	1	+	4221779	4222875	4222829	111	225
AT1G12410	1	+	4223030	4225254	4225042	160	276
AT1G12430	1	-	4233717	4238795	4233883	169	320
AT1G12440	1	-	4241421	4243229	4241609	522	1020
AT1G12450	1	+	4243904	4245993	4245993	120	235
AT1G12460	1	+	4247218	4250758	4250569	208	482
AT1G12470	1	+	4250945	4257392	4257383	281	833
AT1G12500	1	-	4263150	4265156	4263264	148	525
AT1G12520	1	-	4267074	4268982	4267155	116	325
AT1G12530	1	-	4268986	4270907	4268989	98	148
AT1G12580	1	+	4282794	4285876	4285831	80	136
AT1G12620	1	-	4294552	4297178	4294756	218	461
AT1G12680	1	-	4319877	4323265	4319925	128	253
AT1G12710	1	-	4326739	4328616	4326808	108	310
AT1G12750	1	-	4344943	4348390	4344981	194	320
AT1G12780	1	-	4355926	4358894	4355967	159	387
AT1G12790	1	-	4358895	4361371	4359288	505	1360
AT1G12800	1	-	4361551	4365414	4361617	195	290
AT1G12810	1	+	4367256	4368822	4368754	135	240
AT1G12820	1	-	4368760	4371298	4368805	111	203
AT1G12840	1	+	4374205	4378514	4378461	244	476
AT1G12845	1	-	4378832	4379607	4378916	156	281
AT1G12850	1	-	4379694	4381764	4379729	146	297
AT1G12860	1	+	4384304	4386651	4386593	149	389
AT1G12880	1	+	4389678	4391344	4391151	259	789
AT1G12900	1	-	4392438	4394454	4392502	128	225
AT1G12910	1	-	4394897	4396291	4394968	200	586
AT1G12920	1	-	4396348	4398193	4396360	66	278
AT1G12930	1	-	4398322	4405669	4398373	86	177
AT1G12970	1	+	4423540	4425936	4425811	130	214
AT1G13020	1	-	4440404	4443954	4440585	258	389
AT1G13060	1	+	4452190	4454900	4454822	201	357
AT1G13080	1	+	4459002	4460996	4460937	101	245
AT1G13090	1	+	4461738	4463469	4463469	136	250
AT1G13100	1	+	4463859	4465725	4465615	153	346
AT1G13110	1	+	4467094	4469033	4468980	99	263
AT1G13170	1	-	4488533	4492667	4488647	176	404
AT1G13180	1	+	4494924	4498469	4498406	150	284
AT1G13210	1	-	4508906	4514010	4509010	132	282
AT1G13245	1	-	4525414	4526204	4525495	134	339
AT1G13250	1	-	4528485	4530222	4528642	144	412
AT1G13260	1	+	4542168	4543970	4543603	292	688
AT1G13270	1	+	4544889	4547373	4547241	289	617
AT1G13300	1	+	4556878	4558793	4558711	152	391
AT1G13320	1	-	4563428	4567849	4563547	180	328
AT1G13350	1	-	4572304	4576711	4572417	154	475
AT1G13360	1	-	4576873	4578369	4576977	184	382
AT1G13390	1	-	4592304	4594468	4592496	132	553
AT1G13440	1	-	4608077	4610878	4608245	144	388
AT1G13460	1	+	4615767	4618449	4618308	174	299
AT1G13560	1	-	4638468	4642190	4638657	278	514
AT1G13580	1	-	4644521	4647142	4644709	165	347
AT1G13670	1	+	4688018	4689265	4688973	165	469
AT1G13700	1	-	4694372	4696023	4694386	144	447
AT1G13730	1	+	4709757	4712672	4712550	99	168
AT1G13740	1	+	4713433	4715407	4715409	126	251
AT1G13750	1	-	4715394	4718269	4715391	128	270
AT1G13860	1	-	4743204	4746956	4743336	160	301
AT1G13870	1	-	4747186	4748666	4747282	122	327
AT1G13880	1	+	4748831	4751234	4751212	96	181
AT1G13930	1	+	4760957	4762666	4761718	150	364
AT1G13950	1	+	4773434	4774935	4774809	187	351
AT1G13980	1	+	4788463	4794654	4794517	191	480
AT1G13990	1	+	4794664	4796599	4796594	129	440
AT1G14000	1	+	4797358	4800283	4800269	184	557
AT1G14010	1	-	4800169	4801850	4800232	131	314
AT1G14020	1	+	4802720	4805375	4805347	164	843
AT1G14060	1	-	4816928	4818112	4817183	526	1109
AT1G14130	1	-	4835724	4837771	4835914	141	324
AT1G14140	1	-	4837927	4839633	4838001	140	236
AT1G14150	1	+	4839801	4840823	4840726	150	370
AT1G14180	1	+	4847162	4849413	4849209	108	250
AT1G14200	1	-	4854224	4855287	4854381	159	375
AT1G14210	1	-	4856778	4857975	4856783	298	495
AT1G14230	1	+	4861168	4864094	4864068	185	438
AT1G14280	1	+	4877506	4879307	4879059	164	350
AT1G14320	1	+	4888114	4889704	4889580	174	419
AT1G14340	1	+	4897346	4899035	4898912	117	340
AT1G14345	1	+	4899045	4900054	4899847	89	442
AT1G14360	1	-	4911093	4913167	4911174	97	211
AT1G14370	1	+	4915491	4918138	4918087	125	301
AT1G14400	1	-	4926486	4928812	4927103	149	361
AT1G14440	1	-	4938754	4941332	4938945	266	432
AT1G14450	1	-	4946192	4947670	4946280	147	322
AT1G14460	1	-	4948638	4953284	4948742	240	411
AT1G14480	1	+	4956231	4958076	4958003	190	497
AT1G14510	1	-	4961594	4964515	4961923	194	346
AT1G14530	1	-	4970858	4973726	4971154	486	681
AT1G14560	1	+	4980624	4983367	4983251	148	225
AT1G14570	1	+	4983489	4987375	4987350	145	227
AT1G14590	1	-	4998767	5000710	4998809	136	397
AT1G14610	1	-	5008153	5014533	5008307	186	388
AT1G14660	1	-	5031943	5036610	5031973	173	289
AT1G14670	1	+	5037576	5040597	5040502	134	308
AT1G14685	1	+	5042240	5045556	5044079	317	950
AT1G14690	1	-	5051656	5055299	5051844	216	465
AT1G14700	1	+	5058583	5061140	5061059	117	228
AT1G14710	1	-	5061694	5065303	5061990	116	400
AT1G14720	1	-	5066525	5068677	5066628	116	272
AT1G14740	1	-	5075179	5077981	5075288	162	304
AT1G14810	1	-	5102424	5104850	5102522	197	662
AT1G14820	1	-	5104975	5107107	5105107	135	310
AT1G14830	1	-	5107416	5111746	5107468	165	401
AT1G14840	1	-	5111701	5115514	5112081	252	445
AT1G14860	1	+	5124670	5126280	5126148	94	221
AT1G14870	1	-	5128344	5129731	5128430	138	346
AT1G14900	1	-	5138116	5139467	5138417	220	531
AT1G14980	1	-	5165489	5166939	5165747	302	668
AT1G14990	1	-	5166913	5168336	5167204	233	446
AT1G15000	1	+	5168464	5170066	5170051	137	268
AT1G15010	1	+	5171181	5171956	5171748	206	502
AT1G15020	1	-	5172232	5176479	5173131	259	531
AT1G15080	1	+	5187549	5189673	5189652	109	209
AT1G15100	1	-	5193284	5194214	5193423	103	252
AT1G15120	1	+	5202593	5204494	5204112	174	332
AT1G15130	1	-	5206002	5209979	5206094	166	334
AT1G15140	1	-	5210181	5212349	5210249	144	250
AT1G15200	1	-	5228300	5231184	5228352	160	270
AT1G15215	1	+	5238044	5240051	5240043	132	408
AT1G15220	1	-	5240029	5241541	5240177	187	421
AT1G15240	1	+	5243383	5248693	5248692	142	264
AT1G15250	1	-	5248664	5249676	5248660	106	242
AT1G15260	1	+	5249760	5250573	5250576	225	607
AT1G15270	1	-	5250650	5252121	5250656	161	402
AT1G15280	1	+	5252285	5256863	5256719	146	483
AT1G15290	1	-	5256870	5265155	5257130	198	464
AT1G15340	1	-	5275616	5277869	5275694	99	191
AT1G15350	1	-	5278027	5279988	5278289	230	512
AT1G15370	1	+	5286866	5288640	5288580	172	385
AT1G15380	1	+	5290582	5292582	5292470	168	302
AT1G15420	1	-	5301516	5303522	5301651	159	463
AT1G15430	1	+	5304098	5306087	5305924	163	302
AT1G15500	1	+	5326290	5328875	5328870	85	90
AT1G15670	1	+	5389952	5391672	5391353	179	416
AT1G15690	1	+	5398926	5402733	5402360	155	389
AT1G15710	1	+	5404130	5405910	5405744	172	261
AT1G15730	1	-	5407401	5410043	5407442	138	264
AT1G15780	1	-	5430040	5436618	5430229	179	329
AT1G15820	1	-	5446462	5447880	5446542	126	354
AT1G15860	1	+	5454766	5457022	5456930	183	324
AT1G15880	1	-	5458398	5460359	5458543	167	452
AT1G15885	1	+	5460477	5461297	5461283	252	534
AT1G15910	1	+	5465251	5469180	5469126	188	388
AT1G15930	1	+	5471316	5473048	5472908	172	431
AT1G15940	1	+	5473359	5478405	5478254	251	343
AT1G15950	1	+	5478603	5482180	5482126	150	482
AT1G15980	1	+	5489145	5491363	5491254	204	448
AT1G16000	1	+	5494533	5495359	5495324	161	282
AT1G16010	1	-	5495373	5497723	5495326	124	278
AT1G16020	1	+	5498012	5501358	5501239	225	294
AT1G16040	1	+	5504608	5507059	5506603	224	373
AT1G16080	1	+	5514262	5516027	5515913	164	863
AT1G16090	1	+	5516259	5517822	5517914	137	230
AT1G16130	1	+	5525293	5528212	5528167	157	850
AT1G16170	1	-	5538666	5540002	5538739	130	379
AT1G16180	1	+	5540050	5542902	5542836	110	218
AT1G16190	1	+	5543119	5546103	5546110	167	263
AT1G16210	1	-	5546099	5547753	5546165	213	363
AT1G16240	1	-	5554843	5556844	5555016	153	284
AT1G16260	1	-	5559498	5562192	5559582	188	295
AT1G16320	1	+	5580821	5582154	5582111	150	546
AT1G16340	1	-	5587722	5590761	5587825	204	444
AT1G16350	1	+	5590756	5593098	5593008	143	258
AT1G16370	1	+	5596633	5598447	5598459	123	396
AT1G16390	1	+	5602786	5604770	5604603	167	558
AT1G16460	1	-	5619545	5622674	5619690	86	205
AT1G16470	1	+	5622746	5625683	5625603	154	351
AT1G16540	1	+	5659370	5665488	5665467	478	2836
AT1G16560	1	+	5668384	5670708	5670599	178	443
AT1G16610	1	-	5675495	5678873	5675663	220	343
AT1G16650	1	+	5687871	5691369	5691242	209	563
AT1G16680	1	+	5702153	5705892	5705843	115	283
AT1G16690	1	+	5705897	5709563	5709506	187	355
AT1G16720	1	+	5722891	5726478	5726392	128	182
AT1G16740	1	+	5727622	5729115	5729080	170	707
AT1G16750	1	-	5729057	5731934	5729135	145	306
AT1G16800	1	-	5744484	5755468	5745240	202	287
AT1G16810	1	+	5755588	5756895	5756840	135	275
AT1G16840	1	-	5762694	5764184	5762712	135	242
AT1G16860	1	+	5767300	5770602	5770543	149	283
AT1G16880	1	+	5773512	5776308	5776279	123	345
AT1G16890	1	-	5776177	5778529	5776363	200	489
AT1G16900	1	-	5779008	5782433	5779055	206	431
AT1G16920	1	-	5787150	5789312	5787342	131	206
AT1G17050	1	+	5828915	5831383	5831336	95	209
AT1G17060	1	-	5832094	5835488	5832103	105	193
AT1G17070	1	+	5837590	5840332	5840334	129	174
AT1G17080	1	-	5840269	5841745	5840301	126	344
AT1G17100	1	+	5844646	5845661	5845599	184	752
AT1G17110	1	-	5845675	5850934	5845673	128	394
AT1G17130	1	+	5854093	5856697	5856607	168	319
AT1G17145	1	-	5860078	5862890	5860188	217	594
AT1G17147	1	-	5863109	5864059	5863429	176	771
AT1G17160	1	+	5867535	5869436	5869266	200	420
AT1G17190	1	+	5875295	5876620	5876494	136	382
AT1G17200	1	+	5878390	5880073	5879971	131	217
AT1G17220	1	+	5885007	5890500	5890409	173	373
AT1G17230	1	+	5890616	5895141	5895023	188	371
AT1G17270	1	-	5909085	5911708	5909291	268	551
AT1G17280	1	-	5916832	5920393	5916874	106	229
AT1G17290	1	+	5922332	5926400	5926295	134	341
AT1G17370	1	-	5951542	5955143	5951630	158	336
AT1G17380	1	-	5955155	5957511	5955513	155	387
AT1G17455	1	+	5997057	5998599	5998475	104	352
AT1G17460	1	+	5998765	6002732	6002717	88	188
AT1G17470	1	+	6002888	6006410	6006371	233	519
AT1G17490	1	+	6008437	6009420	6009274	162	339
AT1G17510	1	-	6023504	6024309	6023578	132	268
AT1G17520	1	-	6024636	6027565	6024759	118	420
AT1G17530	1	+	6027487	6029115	6028453	358	935
AT1G17580	1	+	6039250	6049685	6049557	230	596
AT1G17590	1	-	6050164	6052628	6050239	147	476
AT1G17620	1	+	6061895	6063362	6063291	220	606
AT1G17680	1	+	6076071	6082395	6082353	103	236
AT1G17690	1	-	6082722	6088381	6082751	179	298
AT1G17700	1	+	6089460	6090339	6090248	200	453
AT1G17710	1	-	6090405	6092027	6090659	180	411
AT1G17720	1	-	6093185	6098443	6093298	162	326
AT1G17730	1	+	6099039	6100397	6100308	240	538
AT1G17745	1	+	6100964	6105347	6105228	165	277
AT1G17780	1	+	6123567	6125339	6125269	125	290
AT1G17790	1	-	6125278	6127567	6125361	156	217
AT1G17820	1	-	6131537	6135345	6131554	162	371
AT1G17860	1	+	6149178	6150038	6150017	139	487
AT1G17880	1	-	6152384	6153982	6152428	196	573
AT1G17890	1	-	6154264	6155804	6154263	86	120
AT1G17930	1	-	6166220	6168845	6166296	175	313
AT1G17970	1	+	6184717	6187499	6187395	156	312
AT1G17980	1	-	6187465	6191708	6187571	121	300
AT1G17990	1	-	6192033	6194093	6191995	160	449
AT1G18000	1	-	6194426	6196343	6194543	403	822
AT1G18010	1	+	6199690	6201759	6201483	544	831
AT1G18020	1	+	6202235	6204234	6203944	232	1033
AT1G18060	1	-	6211832	6213591	6211872	90	164
AT1G18070	1	-	6213651	6218384	6213773	188	281
AT1G18080	1	+	6222201	6224242	6224029	216	466
AT1G18160	1	+	6248619	6254080	6254044	124	208
AT1G18190	1	-	6257851	6261501	6257844	157	200
AT1G18210	1	-	6266609	6268939	6267981	444	971
AT1G18260	1	-	6278788	6282144	6278856	179	328
AT1G18270	1	-	6283370	6293993	6283472	152	510
AT1G18300	1	+	6299669	6301139	6301067	138	353
AT1G18320	1	+	6304360	6305689	6305723	244	482
AT1G18330	1	-	6305814	6308243	6305964	184	389
AT1G18335	1	-	6308925	6311373	6308968	484	673
AT1G18340	1	-	6311443	6313931	6311503	133	1313
AT1G18390	1	+	6325536	6330179	6330075	145	458
AT1G18400	1	+	6331398	6333856	6333738	162	223
AT1G18440	1	+	6345974	6347918	6347771	153	265
AT1G18450	1	+	6348048	6352010	6351959	140	212
AT1G18460	1	+	6352325	6356113	6356081	98	229
AT1G18470	1	-	6355695	6360344	6356153	124	266
AT1G18480	1	+	6361586	6363061	6363008	130	390
AT1G18485	1	+	6363042	6366263	6366209	164	280
AT1G18500	1	+	6368966	6373080	6373028	186	361
AT1G18540	1	-	6376639	6378580	6377329	131	405
AT1G18580	1	+	6395769	6398274	6398209	138	296
AT1G18600	1	+	6400282	6402794	6402721	233	468
AT1G18610	1	+	6405607	6409532	6409300	430	811
AT1G18620	1	+	6409655	6414569	6414353	137	310
AT1G18660	1	+	6420856	6425898	6425854	137	253
AT1G18700	1	+	6437474	6444076	6443174	285	1075
AT1G18720	1	-	6457775	6460405	6457875	89	245
AT1G18730	1	+	6460403	6462344	6462222	114	396
AT1G18740	1	+	6463849	6465476	6465533	114	391
AT1G18800	1	-	6481113	6483646	6481244	360	644
AT1G18840	1	-	6500803	6504567	6500849	162	322
AT1G18850	1	-	6504677	6506542	6504807	181	394
AT1G18890	1	-	6522764	6526075	6523276	174	347
AT1G18950	1	+	6546177	6552108	6551973	281	499
AT1G19010	1	+	6565494	6567662	6567516	240	380
AT1G19020	1	+	6568002	6568705	6568578	152	438
AT1G19080	1	+	6584241	6586517	6586435	159	277
AT1G19100	1	+	6594883	6601355	6601355	208	337
AT1G19110	1	+	6602105	6606028	6605909	132	316
AT1G19120	1	+	6608115	6609369	6609371	126	296
AT1G19130	1	-	6609325	6610613	6609332	134	297
AT1G19150	1	+	6612630	6613972	6613956	119	219
AT1G19180	1	+	6621777	6623668	6623447	157	430
AT1G19200	1	-	6625012	6626217	6624998	194	500
AT1G19210	1	-	6626794	6627688	6626793	131	249
AT1G19270	1	+	6662417	6666032	6665972	116	275
AT1G19300	1	-	6671095	6672777	6671320	286	674
AT1G19310	1	-	6676210	6677680	6676274	98	286
AT1G19330	1	-	6680423	6683559	6680565	223	458
AT1G19350	1	+	6688463	6691216	6690349	146	285
AT1G19360	1	-	6690399	6692566	6690494	170	248
AT1G19370	1	-	6692724	6695055	6692805	114	165
AT1G19380	1	+	6697874	6698858	6698797	146	385
AT1G19397	1	+	6710851	6711787	6711789	311	591
AT1G19400	1	-	6712022	6714483	6712055	136	289
AT1G19430	1	-	6724413	6728075	6724575	165	331
AT1G19520	1	+	6759859	6762847	6762751	186	362
AT1G19530	1	+	6763765	6765049	6764956	179	376
AT1G19540	1	+	6765653	6768290	6767324	466	926
AT1G19570	1	-	6773302	6774523	6773329	124	426
AT1G19600	1	+	6778887	6781222	6781067	127	240
AT1G19660	1	-	6799969	6802906	6800005	131	182
AT1G19680	1	+	6805430	6807862	6807865	157	248
AT1G19700	1	-	6809585	6813063	6809760	96	183
AT1G19710	1	+	6814704	6816876	6816846	238	839
AT1G19715	1	-	6816702	6819542	6816723	150	422
AT1G19740	1	+	6824246	6825459	6825428	680	1058
AT1G19770	1	+	6832325	6833837	6833873	179	393
AT1G19800	1	+	6846338	6848128	6848095	109	166
AT1G19860	1	-	6891382	6894752	6891478	164	370
AT1G19870	1	-	6895009	6898818	6895082	113	209
AT1G19880	1	-	6900337	6904155	6900439	332	577
AT1G19920	1	-	6914518	6916823	6914622	110	285
AT1G20010	1	-	6937719	6940832	6937874	100	232
AT1G20020	1	+	6942625	6945091	6944996	134	253
AT1G20050	1	+	6949043	6950509	6950296	207	309
AT1G20090	1	+	6966842	6969009	6968921	126	287
AT1G20100	1	-	6969025	6971036	6969172	97	255
AT1G20110	1	+	6971424	6975130	6974746	349	643
AT1G20190	1	-	6998335	6999839	6998484	232	458
AT1G20200	1	-	7001087	7004432	7001223	169	440
AT1G20220	1	-	7004824	7007717	7004895	142	225
AT1G20225	1	-	7007756	7009380	7007823	98	255
AT1G20260	1	+	7016599	7020690	7020559	114	250
AT1G20270	1	-	7020664	7023162	7020803	217	318
AT1G20300	1	+	7029629	7031535	7031471	124	231
AT1G20310	1	+	7032070	7033329	7033199	226	536
AT1G20330	1	-	7038527	7040231	7038840	324	729
AT1G20340	1	-	7042046	7043392	7042637	427	793
AT1G20380	1	+	7061442	7065242	7065194	1050	2056
AT1G20410	1	-	7078804	7082566	7078895	232	813
AT1G20440	1	-	7084409	7086873	7084547	145	336
AT1G20450	1	-	7087903	7089606	7088066	106	587
AT1G20470	1	+	7094260	7094869	7094866	232	449
AT1G20510	1	-	7103362	7106121	7103455	142	319
AT1G20520	1	-	7106922	7107617	7106830	194	334
AT1G20580	1	+	7128867	7130799	7130577	272	556
AT1G20620	1	+	7142972	7146540	7146419	202	512
AT1G20630	1	+	7146636	7150180	7149816	180	363
AT1G20640	1	+	7154410	7158287	7158223	102	152
AT1G20650	1	-	7157826	7160590	7158261	108	238
AT1G20693	1	+	7176747	7178895	7178729	186	378
AT1G20696	1	+	7179273	7181574	7181412	188	533
AT1G20760	1	+	7209298	7214993	7214990	194	355
AT1G20770	1	-	7215010	7216897	7215104	152	227
AT1G20780	1	+	7217021	7220842	7220769	116	277
AT1G20810	1	+	7231981	7233657	7233568	125	192
AT1G20816	1	+	7233654	7235128	7235077	503	808
AT1G20823	1	+	7238693	7239698	7239618	155	525
AT1G20840	1	-	7244939	7248494	7244938	126	263
AT1G20880	1	-	7262009	7265555	7262084	261	416
AT1G20900	1	+	7272526	7274072	7274076	830	1697
AT1G20920	1	+	7285042	7289943	7289781	224	445
AT1G20950	1	-	7297239	7301633	7297295	148	220
AT1G20960	1	-	7301599	7310271	7301777	226	285
AT1G20970	1	+	7313901	7319921	7319517	572	706
AT1G21000	1	+	7337605	7339452	7339437	138	580
AT1G21010	1	+	7346156	7347283	7347123	156	435
AT1G21050	1	+	7366590	7368203	7367679	158	477
AT1G21060	1	+	7371657	7374114	7374109	251	777
AT1G21065	1	+	7374115	7375789	7375747	190	404
AT1G21070	1	-	7375869	7378227	7375962	236	520
AT1G21080	1	-	7378538	7382661	7378588	205	356
AT1G21100	1	-	7386762	7388512	7386836	152	338
AT1G21110	1	-	7389981	7391603	7389980	134	299
AT1G21130	1	-	7398814	7400736	7399065	135	426
AT1G21160	1	-	7407931	7413295	7407956	119	440
AT1G21200	1	+	7421148	7423673	7423141	392	1193
AT1G21310	1	-	7453245	7455009	7453259	234	462
AT1G21320	1	-	7462327	7466164	7462539	219	332
AT1G21326	1	-	7468765	7469995	7468769	386	983
AT1G21350	1	-	7476902	7479258	7476941	220	584
AT1G21360	1	+	7481184	7483513	7483439	165	274
AT1G21380	1	-	7485636	7488780	7485657	160	248
AT1G21400	1	+	7493213	7496741	7496373	253	562
AT1G21460	1	-	7511750	7513481	7511876	168	320
AT1G21480	1	-	7518946	7521552	7518985	154	392
AT1G21500	1	-	7529705	7531108	7529901	119	337
AT1G21550	1	-	7552987	7553975	7553153	110	270
AT1G21560	1	+	7554671	7557112	7556980	202	314
AT1G21580	1	-	7557140	7565914	7557242	214	338
AT1G21600	1	-	7570845	7573847	7571158	110	377
AT1G21610	1	+	7573830	7578963	7578884	164	253
AT1G21630	1	+	7581008	7588153	7588075	194	329
AT1G21660	1	+	7605620	7609223	7609064	340	591
AT1G21670	1	+	7610241	7612721	7612567	141	233
AT1G21680	1	+	7612834	7615374	7615277	113	320
AT1G21690	1	+	7615505	7618628	7618526	210	295
AT1G21700	1	-	7620001	7624166	7619983	106	233
AT1G21720	1	+	7626182	7628290	7628227	222	322
AT1G21730	1	+	7630107	7636658	7636570	161	299
AT1G21750	1	+	7645610	7648855	7648778	168	326
AT1G21770	1	-	7651646	7652288	7651716	166	346
AT1G21780	1	+	7651882	7654014	7654014	117	145
AT1G21920	1	-	7704173	7706254	7704291	159	303
AT1G21930	1	+	7712819	7714459	7714426	103	190
AT1G22050	1	+	7771659	7773154	7773121	96	183
AT1G22060	1	-	7773063	7781539	7773075	94	191
AT1G22070	1	+	7789133	7792139	7792099	133	208
AT1G22140	1	-	7814663	7815722	7814767	184	344
AT1G22180	1	-	7828326	7830424	7828323	131	464
AT1G22190	1	+	7835781	7837411	7837284	145	338
AT1G22200	1	-	7837563	7840898	7837619	210	378
AT1G22220	1	+	7846459	7847836	7847731	163	567
AT1G22250	1	+	7858864	7859766	7859735	170	333
AT1G22270	1	+	7865435	7866176	7866100	456	825
AT1G22280	1	+	7873867	7876018	7875837	130	370
AT1G22300	1	-	7878759	7881395	7878875	226	502
AT1G22310	1	-	7881503	7883824	7881554	132	237
AT1G22360	1	-	7894807	7897761	7894934	168	1497
AT1G22370	1	-	7897915	7900335	7898007	115	222
AT1G22410	1	+	7911843	7915004	7914928	141	288
AT1G22430	1	+	7919077	7921893	7921803	128	536
AT1G22470	1	-	7932777	7933604	7932809	182	754
AT1G22500	1	+	7949476	7950900	7950841	145	394
AT1G22510	1	-	7950818	7952832	7950802	218	420
AT1G22520	1	-	7952974	7954546	7953064	212	355
AT1G22530	1	-	7955445	7958564	7955568	169	320
AT1G22540	1	+	7963813	7966436	7966362	231	590
AT1G22550	1	-	7966500	7968692	7966571	168	385
AT1G22570	1	-	7976424	7978810	7976435	194	476
AT1G22620	1	-	7994166	8002989	7997680	115	438
AT1G22630	1	+	8003223	8004304	8004297	106	292
AT1G22640	1	+	8006064	8007465	8007342	156	369
AT1G22660	1	+	8017281	8021930	8021624	189	518
AT1G22690	1	+	8027126	8028168	8028126	116	308
AT1G22700	1	-	8028158	8030136	8028163	106	154
AT1G22730	1	+	8046073	8049039	8048985	115	692
AT1G22740	1	+	8049090	8050784	8050702	216	1023
AT1G22750	1	+	8050770	8052930	8052864	146	247
AT1G22770	1	+	8061751	8067790	8067668	128	266
AT1G22780	1	+	8067864	8069356	8069299	119	209
AT1G22790	1	+	8069377	8071593	8071439	351	607
AT1G22810	1	-	8074231	8075037	8074274	160	508
AT1G22830	1	+	8075996	8079137	8079116	102	161
AT1G22840	1	+	8079287	8080574	8080475	162	312
AT1G22850	1	-	8080482	8082882	8080544	112	194
AT1G22860	1	+	8083184	8089273	8089238	101	170
AT1G22882	1	+	8098392	8101464	8101291	131	233
AT1G22885	1	+	8101424	8102500	8102299	178	460
AT1G22890	1	+	8102728	8103588	8103509	101	220
AT1G22910	1	+	8104993	8108361	8108133	164	583
AT1G22920	1	-	8109574	8112061	8109713	200	319
AT1G22940	1	+	8122339	8125068	8125038	109	211
AT1G22960	1	-	8127442	8130456	8127645	261	596
AT1G22970	1	-	8130598	8132435	8130704	96	162
AT1G23020	1	-	8149868	8153796	8150130	184	348
AT1G23030	1	+	8156504	8159185	8159079	98	300
AT1G23050	1	+	8168443	8169267	8169215	304	554
AT1G23090	1	-	8184925	8189234	8185096	158	347
AT1G23110	1	-	8196447	8198331	8196445	94	208
AT1G23120	1	+	8198586	8199616	8199441	157	297
AT1G23140	1	-	8202146	8203301	8202260	113	291
AT1G23190	1	+	8219808	8224547	8224404	215	349
AT1G23220	1	+	8242369	8244403	8244318	148	270
AT1G23230	1	+	8244418	8251937	8251907	284	433
AT1G23260	1	-	8256854	8258725	8257031	196	383
AT1G23280	1	-	8260608	8262795	8260700	178	422
AT1G23290	1	+	8262925	8263739	8263555	121	180
AT1G23310	1	-	8268385	8272021	8268613	94	380
AT1G23360	1	-	8295078	8296941	8295237	195	470
AT1G23380	1	-	8297241	8302651	8297290	132	273
AT1G23400	1	-	8311984	8315876	8312099	105	683
AT1G23480	1	+	8332862	8336414	8336392	87	311
AT1G23490	1	+	8336593	8338827	8338581	226	645
AT1G23780	1	-	8406663	8408530	8406802	126	221
AT1G23820	1	+	8420265	8422985	8422897	130	384
AT1G23840	1	-	8424142	8425385	8424216	202	980
AT1G23870	1	+	8432179	8435656	8435780	72	220
AT1G23960	1	-	8478391	8480356	8478448	170	316
AT1G24020	1	-	8500119	8502065	8500560	234	762
AT1G24040	1	-	8503777	8506837	8503788	593	831
AT1G24100	1	-	8525334	8527087	8525432	139	465
AT1G24140	1	-	8535999	8537780	8536090	187	426
AT1G24145	1	+	8540838	8542053	8541739	162	654
AT1G24148	1	+	8544248	8545590	8545504	153	415
AT1G24150	1	+	8549191	8552086	8552066	167	403
AT1G24160	1	-	8553313	8556750	8553417	169	435
AT1G24170	1	-	8557215	8559066	8557214	134	347
AT1G24180	1	-	8560420	8563502	8560577	223	497
AT1G24190	1	-	8563510	8570580	8563541	111	215
AT1G24267	1	-	8604022	8607484	8604127	193	333
AT1G24300	1	-	8614363	8620664	8614364	136	293
AT1G24350	1	-	8638520	8640825	8638911	157	335
AT1G24360	1	+	8640582	8643503	8643462	149	538
AT1G24440	1	+	8661838	8664007	8663965	80	175
AT1G24450	1	+	8664097	8665569	8665250	118	316
AT1G24510	1	-	8685271	8688247	8685357	194	451
AT1G24764	1	-	8759533	8763469	8759542	161	424
AT1G24793	1	+	8767562	8769571	8769399	153	334
AT1G24881	1	+	8784036	8785634	8785627	250	640
AT1G25054	1	+	8804489	8806361	8806307	136	547
AT1G25145	1	+	8818867	8820736	8820685	144	370
AT1G25210	1	+	8833245	8835235	8835074	156	415
AT1G25230	1	-	8840203	8842445	8840426	172	545
AT1G25260	1	-	8853534	8855874	8854041	134	400
AT1G25275	1	+	8860527	8861522	8861327	193	460
AT1G25280	1	+	8863768	8866894	8866792	158	292
AT1G25290	1	+	8867024	8869289	8869101	127	203
AT1G25320	1	+	8877790	8880388	8880311	118	218
AT1G25350	1	-	8889018	8894306	8889131	247	358
AT1G25370	1	-	8897564	8899111	8897756	305	441
AT1G25380	1	+	8903405	8906455	8906003	179	407
AT1G25390	1	-	8906029	8909334	8906431	280	574
AT1G25400	1	-	8911096	8912822	8911118	144	872
AT1G25440	1	-	8933716	8935544	8933717	145	235
AT1G25490	1	+	8951162	8955160	8955053	164	313
AT1G25500	1	-	8955195	8958132	8955202	86	192
AT1G25520	1	+	8962087	8964564	8964470	220	468
AT1G25540	1	-	8969065	8974815	8969154	187	355
AT1G25550	1	+	8976326	8978305	8978094	126	289
AT1G25560	1	-	8981556	8983314	8981677	127	353
AT1G25580	1	-	8996714	8999917	8996763	102	258
AT1G25682	1	-	9002285	9004762	9002387	139	213
AT1G26110	1	-	9024341	9027955	9024342	117	393
AT1G26150	1	-	9039628	9043855	9039715	200	374
AT1G26170	1	-	9047292	9054703	9047374	193	282
AT1G26180	1	+	9054673	9056941	9056851	188	436
AT1G26190	1	-	9057095	9061140	9057094	186	341
AT1G26210	1	+	9067039	9068207	9068208	207	285
AT1G26220	1	+	9071140	9071861	9071863	378	844
AT1G26270	1	-	9089469	9092560	9089522	126	282
AT1G26340	1	+	9113864	9114977	9114973	626	951
AT1G26370	1	-	9121443	9125578	9121487	170	368
AT1G26440	1	-	9143937	9146106	9143972	73	135
AT1G26470	1	+	9155091	9156370	9156196	206	404
AT1G26550	1	+	9171118	9173033	9172875	194	312
AT1G26560	1	+	9178212	9181967	9181835	229	456
AT1G26570	1	+	9182008	9184393	9184393	109	207
AT1G26580	1	+	9184567	9187578	9187508	112	248
AT1G26620	1	-	9195512	9199671	9195587	124	494
AT1G26630	1	+	9205800	9207417	9207298	140	291
AT1G26650	1	+	9210051	9211588	9211540	186	345
AT1G26660	1	+	9211599	9214004	9213954	139	320
AT1G26665	1	+	9214072	9215557	9215552	166	235
AT1G26670	1	+	9215770	9218010	9217923	152	232
AT1G26690	1	-	9224059	9225792	9224150	296	660
AT1G26740	1	-	9244981	9246652	9245060	243	485
AT1G26750	1	+	9246857	9248274	9248149	169	325
AT1G26761	1	-	9250041	9251659	9250216	202	357
AT1G26770	1	+	9259432	9261313	9261186	246	416
AT1G26800	1	-	9285025	9286395	9285487	256	671
AT1G26810	1	-	9286643	9290096	9286642	108	155
AT1G26830	1	+	9295565	9298629	9298535	68	311
AT1G26850	1	-	9300806	9304328	9300937	109	286
AT1G26880	1	-	9315305	9318277	9315453	152	305
AT1G26910	1	+	9321650	9323028	9322960	330	1481
AT1G26920	1	+	9329493	9330612	9330342	160	519
AT1G26930	1	-	9336057	9337938	9336167	152	242
AT1G26940	1	+	9343112	9345323	9345146	287	538
AT1G26945	1	+	9351160	9352833	9352754	223	587
AT1G27000	1	+	9373885	9376828	9376683	168	305
AT1G27020	1	+	9378404	9380790	9380670	268	779
AT1G27090	1	-	9403753	9406369	9403871	158	351
AT1G27100	1	-	9407085	9411368	9407313	166	376
AT1G27130	1	+	9425280	9426897	9426767	138	433
AT1G27190	1	-	9446597	9449046	9446660	329	730
AT1G27210	1	-	9455277	9458176	9455455	155	316
AT1G27290	1	+	9481405	9482992	9482902	159	438
AT1G27300	1	+	9483157	9484368	9484375	132	250
AT1G27320	1	+	9486889	9492632	9492567	118	250
AT1G27330	1	+	9492849	9494382	9494055	221	539
AT1G27340	1	+	9495344	9498085	9498030	125	312
AT1G27350	1	-	9498000	9499639	9498152	171	290
AT1G27360	1	+	9500892	9504023	9503829	260	501
AT1G27370	1	-	9505112	9508542	9505200	168	354
AT1G27400	1	+	9515114	9517070	9516850	160	364
AT1G27430	1	-	9520825	9527280	9520907	147	302
AT1G27435	1	-	9527501	9528878	9527723	338	499
AT1G27450	1	+	9531809	9534141	9533961	254	542
AT1G27460	1	+	9534488	9537614	9537540	173	377
AT1G27470	1	-	9540049	9544303	9540108	183	412
AT1G27520	1	+	9558562	9562485	9562325	136	274
AT1G27530	1	-	9562487	9564031	9562617	358	524
AT1G27600	1	-	9603178	9606247	9603550	126	270
AT1G27630	1	+	9611053	9614336	9614295	128	285
AT1G27670	1	-	9627533	9628749	9627570	216	582
AT1G27690	1	+	9636588	9638901	9638531	202	584
AT1G27700	1	-	9639859	9641902	9640217	193	351
AT1G27730	1	-	9648021	9649323	9648151	145	516
AT1G27760	1	+	9668508	9671657	9671505	136	272
AT1G27770	1	-	9671632	9676307	9671701	161	357
AT1G27840	1	-	9693008	9696546	9693171	178	320
AT1G27950	1	+	9740508	9742159	9742128	143	360
AT1G27960	1	-	9742137	9745796	9742215	158	238
AT1G27970	1	+	9746709	9748467	9748001	213	573
AT1G27980	1	+	9748506	9752769	9752753	191	482
AT1G28050	1	-	9775522	9778043	9775578	218	590
AT1G28060	1	+	9778851	9782907	9782607	164	342
AT1G28070	1	+	9782847	9784091	9784024	164	516
AT1G28090	1	+	9795718	9799116	9798959	233	403
AT1G28120	1	-	9812930	9815560	9812998	127	259
AT1G28150	1	-	9834642	9836210	9834988	178	543
AT1G28200	1	-	9849844	9852449	9850225	149	336
AT1G28240	1	-	9868257	9872278	9868325	139	410
AT1G28260	1	-	9875527	9879433	9875648	174	349
AT1G28320	1	-	9920219	9924488	9920513	174	331
AT1G28330	1	-	9933786	9935440	9933922	215	473
AT1G28340	1	+	9939961	9943616	9943548	156	308
AT1G28350	1	+	9943737	9949835	9949803	126	235
AT1G28380	1	+	9963448	9966320	9966253	110	179
AT1G28420	1	+	9979478	9987737	9987709	139	320
AT1G28480	1	-	10013434	10014256	10013489	210	747
AT1G28490	1	+	10015856	10018047	10017978	158	348
AT1G28540	1	+	10035617	10037403	10036952	372	708
AT1G28580	1	-	10044337	10046552	10044447	143	327
AT1G28660	1	-	10071609	10073549	10071732	120	332
AT1G28670	1	-	10074359	10076457	10074489	140	343
AT1G28710	1	-	10086366	10089772	10086689	182	422
AT1G28960	1	-	10109500	10111738	10109598	501	1715
AT1G29030	1	-	10128999	10133992	10129077	318	945
AT1G29040	1	+	10133983	10136124	10135359	217	849
AT1G29070	1	+	10149791	10151407	10151306	168	409
AT1G29120	1	+	10174162	10178521	10178422	164	259
AT1G29150	1	+	10180302	10182808	10182703	148	302
AT1G29170	1	-	10190137	10195213	10190136	103	150
AT1G29260	1	+	10224815	10226322	10226038	566	863
AT1G29280	1	+	10236337	10237990	10237658	484	952
AT1G29290	1	+	10244453	10245874	10245616	184	525
AT1G29300	1	-	10247707	10249704	10247832	207	410
AT1G29310	1	+	10252241	10254792	10254598	200	495
AT1G29330	1	-	10258248	10261232	10258347	252	507
AT1G29350	1	-	10268421	10273821	10268572	196	417
AT1G29370	1	-	10277748	10283225	10277895	170	333
AT1G29390	1	-	10286067	10288103	10286289	167	628
AT1G29395	1	-	10288129	10289666	10288269	155	528
AT1G29400	1	-	10289998	10294630	10290037	131	286
AT1G29418	1	+	10300631	10301302	10301304	112	331
AT1G29430	1	-	10302585	10303418	10302712	187	423
AT1G29450	1	-	10305553	10306595	10305888	150	284
AT1G29460	1	-	10307352	10308246	10307512	120	514
AT1G29465	1	+	10308520	10309896	10309791	160	507
AT1G29470	1	-	10310131	10314147	10310241	146	256
AT1G29500	1	+	10321011	10321978	10321794	101	297
AT1G29510	1	+	10322423	10323239	10323190	177	454
AT1G29530	1	-	10324745	10326848	10324798	269	756
AT1G29535	1	-	10327138	10329116	10328044	736	985
AT1G29640	1	-	10355638	10356482	10355699	216	478
AT1G29670	1	+	10375599	10377871	10377839	178	432
AT1G29690	1	-	10379020	10382153	10379082	164	277
AT1G29710	1	+	10387514	10389286	10389183	217	579
AT1G29750	1	-	10413853	10420774	10413879	171	284
AT1G29760	1	+	10422292	10424513	10424250	198	416
AT1G29790	1	+	10429718	10432123	10431977	281	469
AT1G29800	1	+	10432599	10435441	10435339	137	272
AT1G29850	1	+	10447347	10449969	10449824	190	387
AT1G29880	1	-	10459457	10462967	10459507	188	344
AT1G29890	1	+	10463029	10467452	10467309	150	385
AT1G29900	1	+	10467956	10472211	10472051	262	511
AT1G29910	1	-	10472280	10473502	10472279	98	248
AT1G29920	1	-	10474656	10475969	10474914	121	392
AT1G29930	1	+	10477885	10479114	10479007	101	240
AT1G29940	1	-	10479007	10486824	10479118	104	217
AT1G29950	1	+	10491698	10494598	10494479	144	282
AT1G29970	1	-	10498351	10501498	10499722	137	635
AT1G29980	1	-	10503239	10506189	10503302	795	1590
AT1G29990	1	+	10507533	10509151	10509052	214	448
AT1G30010	1	+	10513151	10516385	10516422	102	242
AT1G30040	1	+	10537457	10540044	10539655	248	614
AT1G30090	1	-	10559496	10561545	10559561	142	245
AT1G30120	1	-	10584105	10586680	10584161	127	195
AT1G30135	1	+	10596352	10597341	10597234	118	351
AT1G30200	1	+	10625000	10627135	10627084	146	265
AT1G30210	1	-	10627185	10630630	10627112	146	295
AT1G30230	1	+	10638878	10640941	10640676	246	545
AT1G30240	1	-	10641031	10646195	10641097	202	448
AT1G30260	1	+	10650914	10651829	10651598	209	386
AT1G30290	1	-	10670129	10672836	10670236	742	1743
AT1G30300	1	+	10672973	10675455	10675360	258	570
AT1G30320	1	+	10680079	10683137	10682984	150	197
AT1G30330	1	-	10685822	10690988	10685894	208	513
AT1G30360	1	+	10715482	10718997	10718982	111	270
AT1G30370	1	-	10719065	10720843	10719057	119	211
AT1G30380	1	+	10722183	10723247	10723120	241	824
AT1G30400	1	+	10727317	10738092	10737846	162	416
AT1G30420	1	+	10748261	10756695	10756536	124	356
AT1G30440	1	+	10758743	10762429	10762396	86	164
AT1G30470	1	+	10779111	10786697	10786601	194	403
AT1G30480	1	+	10790022	10792725	10792598	75	226
AT1G30490	1	-	10796124	10801093	10796136	197	319
AT1G30510	1	-	10806930	10809188	10807081	120	233
AT1G30520	1	+	10810397	10813779	10813628	124	236
AT1G30530	1	+	10814612	10816615	10816426	107	370
AT1G30540	1	-	10816616	10819419	10816791	161	320
AT1G30545	1	-	10819495	10822055	10819511	144	198
AT1G30570	1	+	10828373	10831656	10831625	141	247
AT1G30580	1	-	10831673	10835635	10831725	141	281
AT1G30590	1	-	10835735	10840872	10835793	143	244
AT1G30610	1	+	10846513	10850724	10850559	242	327
AT1G30620	1	+	10854517	10858280	10858237	133	284
AT1G30630	1	-	10858232	10860322	10858345	146	284
AT1G30640	1	+	10860619	10865074	10864980	166	307
AT1G30690	1	+	10887607	10890407	10890228	161	352
AT1G30730	1	+	10900681	10902626	10902554	162	287
AT1G30755	1	-	10905731	10909760	10905837	143	277
AT1G30757	1	+	10908980	10909784	10909790	100	244
AT1G30810	1	-	10936765	10942292	10937896	74	146
AT1G30825	1	+	10960908	10963231	10963184	162	294
AT1G30880	1	-	10993002	10994152	10993212	317	835
AT1G30890	1	+	10994243	10996223	10996134	186	263
AT1G30910	1	+	11000862	11003226	11002847	204	381
AT1G30970	1	-	11040250	11043773	11040299	151	242
AT1G31020	1	+	11057105	11059037	11058830	176	447
AT1G31070	1	+	11084666	11088589	11088560	174	402
AT1G31120	1	-	11104237	11108095	11104323	123	182
AT1G31130	1	-	11114693	11116195	11114759	184	466
AT1G31160	1	-	11122604	11124220	11122676	162	299
AT1G31175	1	+	11140471	11142716	11142632	125	334
AT1G31190	1	+	11144772	11146930	11146921	325	622
AT1G31280	1	+	11181504	11185396	11185394	130	274
AT1G31290	1	+	11188120	11192585	11192581	127	494
AT1G31300	1	+	11193625	11196397	11196154	219	419
AT1G31330	1	-	11214676	11216141	11214897	182	412
AT1G31340	1	-	11217695	11219618	11217908	139	410
AT1G31350	1	-	11221267	11222827	11221339	174	273
AT1G31420	1	+	11249600	11253915	11253875	126	255
AT1G31440	1	-	11255836	11258814	11255845	106	150
AT1G31500	1	-	11273573	11276636	11273654	164	334
AT1G31540	1	-	11288378	11293799	11288452	168	353
AT1G31580	1	+	11310997	11311989	11311948	160	365
AT1G31600	1	-	11312961	11316582	11313147	160	284
AT1G31650	1	-	11326251	11330791	11326344	138	287
AT1G31660	1	-	11330924	11333540	11330959	116	243
AT1G31730	1	+	11359512	11364288	11364256	230	612
AT1G31780	1	+	11391199	11394748	11394688	245	376
AT1G31790	1	-	11394690	11396018	11394654	93	239
AT1G31800	1	+	11396402	11399714	11399646	156	277
AT1G31812	1	-	11410766	11412233	11410979	382	1182
AT1G31820	1	-	11416451	11418464	11416502	104	186
AT1G31850	1	+	11430100	11434115	11433651	156	411
AT1G31860	1	-	11434060	11436607	11434109	109	237
AT1G31910	1	+	11456802	11463896	11461823	171	1064
AT1G31940	1	-	11470056	11471481	11470122	175	539
AT1G31950	1	+	11475623	11478548	11478276	164	388
AT1G31970	1	+	11479763	11482890	11482840	144	347
AT1G32050	1	+	11528385	11531350	11531225	177	387
AT1G32060	1	+	11532199	11534639	11534619	101	205
AT1G32070	1	-	11534607	11536437	11534723	135	460
AT1G32080	1	-	11537242	11539896	11537355	191	362
AT1G32090	1	-	11539993	11544166	11540056	112	207
AT1G32130	1	-	11558755	11561920	11558874	154	323
AT1G32150	1	+	11565494	11568645	11568516	182	395
AT1G32160	1	+	11568654	11570438	11570358	104	213
AT1G32170	1	+	11575320	11578030	11577863	157	388
AT1G32210	1	-	11605606	11607866	11605856	292	434
AT1G32220	1	+	11607854	11609968	11609729	168	360
AT1G32230	1	+	11611891	11617419	11616179	360	1132
AT1G32240	1	-	11625616	11630745	11625782	211	650
AT1G32310	1	+	11653500	11654833	11654731	301	697
AT1G32360	1	+	11672766	11675387	11675339	124	251
AT1G32370	1	+	11676925	11678692	11678398	206	452
AT1G32380	1	+	11681734	11684520	11684419	948	1348
AT1G32400	1	-	11689064	11691588	11689107	304	1087
AT1G32410	1	+	11693799	11695575	11695558	123	215
AT1G32460	1	+	11738118	11739326	11739273	160	368
AT1G32470	1	-	11739304	11740399	11739318	100	232
AT1G32490	1	-	11742006	11749788	11742048	135	313
AT1G32520	1	-	11758211	11759324	11758384	309	577
AT1G32530	1	-	11759427	11762635	11759464	185	450
AT1G32540	1	+	11767485	11770049	11769887	116	238
AT1G32550	1	-	11771621	11774294	11771884	279	955
AT1G32580	1	+	11783543	11785704	11785653	144	551
AT1G32610	1	-	11795609	11797221	11795706	230	584
AT1G32630	1	+	11797330	11801359	11798551	160	345
AT1G32690	1	-	11820872	11821824	11820869	298	697
AT1G32700	1	+	11827359	11829933	11829760	192	422
AT1G32750	1	-	11846247	11856765	11846210	115	200
AT1G32790	1	-	11874508	11877549	11874927	281	809
AT1G32810	1	+	11881311	11886015	11886044	90	281
AT1G32920	1	+	11928757	11929993	11929302	231	638
AT1G32928	1	+	11931149	11931801	11931796	173	435
AT1G32940	1	+	11937183	11941116	11940893	207	623
AT1G32990	1	+	11955656	11957402	11957280	134	434
AT1G33040	1	+	11966423	11967843	11967804	91	297
AT1G33050	1	-	11967783	11971532	11967858	172	400
AT1G33120	1	+	12010879	12012547	12012368	143	253
AT1G33140	1	+	12023225	12024783	12024657	188	429
AT1G33170	1	+	12026936	12030539	12030540	190	300
AT1G33230	1	+	12046379	12050095	12050046	119	436
AT1G33260	1	+	12064323	12066454	12066379	126	309
AT1G33270	1	-	12068063	12070455	12068175	197	523
AT1G33290	1	+	12074099	12076289	12076105	170	498
AT1G33390	1	-	12099482	12104680	12099601	197	335
AT1G33410	1	-	12109561	12118861	12109616	182	281
AT1G33420	1	-	12120886	12123576	12120885	232	481
AT1G33470	1	+	12144440	12147208	12147176	117	275
AT1G33475	1	-	12147188	12148380	12147186	125	238
AT1G33490	1	-	12150674	12152460	12150687	145	246
AT1G33520	1	-	12157054	12159125	12157154	124	446
AT1G33560	1	+	12168768	12172119	12171997	122	362
AT1G33590	1	+	12177673	12179628	12179332	169	511
AT1G33600	1	+	12180483	12184528	12182306	289	1105
AT1G33610	1	+	12188678	12190461	12190461	161	603
AT1G33680	1	+	12203945	12208698	12208587	194	310
AT1G33760	1	+	12237547	12238710	12238693	140	408
AT1G33780	1	-	12244560	12246231	12244657	103	158
AT1G33790	1	+	12256474	12260638	12260578	157	331
AT1G33810	1	+	12264942	12266920	12266778	168	345
AT1G33811	1	+	12267808	12269913	12269819	162	659
AT1G33970	1	-	12349304	12351318	12349474	135	442
AT1G33980	1	+	12351566	12355173	12354956	203	369
AT1G33990	1	+	12355557	12358031	12358008	118	281
AT1G34000	1	-	12357910	12358966	12357984	162	404
AT1G34010	1	-	12359454	12361313	12359544	84	257
AT1G34020	1	+	12366810	12370014	12369194	426	872
AT1G34030	1	-	12370065	12371554	12370087	142	249
AT1G34065	1	-	12398428	12401036	12398495	197	333
AT1G34110	1	-	12417012	12421792	12417174	421	751
AT1G34130	1	+	12429846	12433236	12433129	178	321
AT1G34180	1	+	12448543	12451287	12451221	166	293
AT1G34190	1	+	12451405	12454542	12454067	416	725
AT1G34200	1	+	12455653	12457547	12457371	200	424
AT1G34210	1	+	12458564	12462905	12462879	116	286
AT1G34220	1	-	12462849	12466089	12462896	156	280
AT1G34260	1	+	12485318	12492207	12492172	106	310
AT1G34270	1	-	12492321	12494584	12492410	170	266
AT1G34300	1	+	12503360	12506172	12506055	170	307
AT1G34320	1	+	12520059	12524377	12524370	159	314
AT1G34340	1	+	12530815	12534306	12534191	122	182
AT1G34350	1	+	12534426	12536162	12536095	124	240
AT1G34360	1	+	12542796	12546244	12546137	205	428
AT1G34370	1	+	12550339	12552629	12552618	145	306
AT1G34430	1	-	12587726	12590223	12587892	259	639
AT1G34470	1	+	12604161	12607033	12606970	256	399
AT1G34550	1	-	12646674	12652646	12646675	138	347
AT1G34570	1	-	12654927	12656605	12654998	95	178
AT1G34630	1	+	12685176	12687641	12687654	86	137
AT1G34750	1	-	12736000	12738196	12736093	149	371
AT1G34760	1	-	12743722	12745748	12743814	213	463
AT1G34780	1	-	12748571	12750506	12748608	116	184
AT1G35140	1	+	12851983	12853235	12853126	110	321
AT1G35160	1	+	12867081	12868890	12868774	349	636
AT1G35180	1	-	12877107	12878835	12877148	144	272
AT1G35190	1	+	12890404	12892955	12892874	138	362
AT1G35340	1	+	12977668	12979947	12979905	100	183
AT1G35420	1	+	13026206	13027691	13027526	122	242
AT1G35430	1	-	13030553	13031375	13030551	174	432
AT1G35460	1	+	13039660	13042159	13042104	198	414
AT1G35470	1	-	13051157	13055093	13051495	186	364
AT1G35510	1	+	13071165	13074984	13074830	69	266
AT1G35515	1	+	13077890	13080265	13079769	68	196
AT1G35580	1	-	13122082	13125328	13122270	154	363
AT1G35620	1	+	13156346	13158467	13158435	228	534
AT1G35660	1	+	13192608	13198142	13197991	201	411
AT1G35670	1	+	13205345	13208289	13208231	126	182
AT1G35680	1	+	13208683	13210428	13210361	130	216
AT1G35720	1	+	13225168	13227239	13227165	123	399
AT1G36050	1	+	13450089	13453683	13453242	306	711
AT1G36060	1	-	13454496	13456336	13454561	115	433
AT1G36160	1	+	13533168	13544015	13543940	137	252
AT1G36370	1	-	13696042	13698739	13696048	99	198
AT1G36622	1	-	13835620	13836954	13836225	306	707
AT1G36730	1	-	13898210	13900831	13898447	208	498
AT1G36980	1	+	14024634	14027040	14026920	118	275
AT1G36990	1	-	14027222	14030500	14027294	157	298
AT1G37130	1	+	14158452	14161938	14161853	107	298
AT1G41880	1	-	15650635	15652542	15651137	280	745
AT1G42430	1	+	15891281	15894576	15894444	170	312
AT1G42440	1	-	15895197	15900105	15895304	210	306
AT1G42470	1	+	15926676	15935529	15935233	359	642
AT1G42480	1	+	15936156	15938974	15938834	216	479
AT1G42540	1	+	15973054	15976813	15976777	132	273
AT1G42550	1	+	15976805	15979952	15979888	144	543
AT1G42960	1	+	16125743	16127298	16127211	158	370
AT1G42970	1	+	16127353	16129895	16129682	92	292
AT1G42990	1	-	16135723	16137463	16135933	283	947
AT1G43130	1	-	16228189	16231254	16228535	270	584
AT1G43170	1	+	16266553	16268945	16268784	149	337
AT1G43580	1	-	16410372	16412736	16410543	136	276
AT1G43620	1	-	16425412	16430287	16425429	92	174
AT1G43670	1	+	16467298	16470500	16470498	315	1285
AT1G43690	1	+	16478159	16482859	16482804	103	180
AT1G43700	1	+	16484231	16486327	16486242	114	179
AT1G43710	1	-	16486230	16488462	16486421	221	394
AT1G43770	1	+	16548417	16551909	16550551	534	665
AT1G43850	1	+	16616988	16622049	16621916	96	194
AT1G43860	1	-	16620769	16624504	16622103	114	225
AT1G43890	1	+	16646696	16648648	16648524	219	586
AT1G44000	1	-	16708004	16709713	16708068	108	293
AT1G44100	1	-	16764392	16767685	16764526	150	287
AT1G44170	1	-	16796400	16800321	16796417	174	366
AT1G44350	1	-	16834210	16838562	16834562	165	281
AT1G44446	1	-	16848308	16851271	16848377	85	195
AT1G44575	1	+	16870221	16873427	16873322	183	410
AT1G44750	1	+	16892527	16896089	16895307	202	569
AT1G44770	1	-	16907537	16909572	16907618	184	459
AT1G44790	1	-	16912154	16913664	16912272	207	470
AT1G44810	1	+	16923440	16924821	16924721	126	294
AT1G44820	1	+	16926297	16929196	16928542	519	855
AT1G44830	1	+	16933699	16934568	16934607	152	636
AT1G44835	1	+	16939692	16942558	16942526	135	266
AT1G44910	1	+	16975604	16982965	16982986	174	296
AT1G44960	1	+	16999446	17001734	17001708	170	264
AT1G45000	1	+	17009051	17011929	17011783	111	359
AT1G45010	1	-	17013385	17015520	17013384	182	333
AT1G45110	1	+	17052475	17054827	17054696	1372	2438
AT1G45130	1	+	17065111	17069269	17069246	194	384
AT1G45145	1	-	17074942	17076417	17075137	254	778
AT1G45150	1	-	17077386	17082592	17077463	224	510
AT1G45163	1	-	17090677	17091464	17090848	179	430
AT1G45170	1	-	17095980	17098041	17096095	211	347
AT1G45207	1	-	17130350	17133809	17130375	148	179
AT1G45229	1	-	17154865	17159397	17154861	248	560
AT1G45230	1	-	17169436	17171472	17169547	125	226
AT1G45233	1	+	17152896	17154843	17154790	282	682
AT1G45688	1	+	17191362	17193314	17193136	129	341
AT1G45976	1	+	17199314	17200841	17200735	137	267
AT1G47056	1	-	17275890	17277839	17275992	202	381
AT1G47128	1	-	17282749	17285749	17282916	159	360
AT1G47260	1	-	17319551	17323484	17321178	230	339
AT1G47278	1	+	17330819	17332336	17331901	295	576
AT1G47290	1	+	17335751	17339275	17339232	250	393
AT1G47310	1	+	17342739	17344828	17344774	134	207
AT1G47330	1	+	17351018	17353875	17353898	100	146
AT1G47420	1	-	17395518	17397263	17395577	356	623
AT1G47490	1	+	17424473	17427475	17427446	308	627
AT1G47500	1	+	17432433	17435124	17435066	312	599
AT1G47550	1	+	17456987	17465195	17464049	346	543
AT1G47570	1	+	17477579	17483502	17483335	180	336
AT1G47580	1	+	17485576	17486463	17486456	150	304
AT1G47640	1	-	17518047	17520129	17518188	159	1523
AT1G47720	1	-	17561286	17562934	17561333	201	306
AT1G47750	1	-	17569256	17570249	17569306	291	775
AT1G47820	1	+	17611905	17612613	17612539	331	716
AT1G47830	1	-	17613029	17614986	17613070	148	427
AT1G47970	1	+	17686990	17688859	17688796	146	303
AT1G48030	1	-	17716893	17719500	17717140	350	738
AT1G48040	1	-	17719584	17721891	17719738	174	319
AT1G48050	1	+	17723382	17727243	17726957	268	823
AT1G48090	1	-	17732010	17758508	17732036	124	203
AT1G48140	1	+	17781988	17784211	17784048	232	546
AT1G48160	1	-	17786498	17789024	17786629	174	284
AT1G48170	1	+	17788763	17790246	17789744	636	1381
AT1G48210	1	+	17798431	17802330	17801988	308	504
AT1G48240	1	-	17808988	17812106	17809020	153	223
AT1G48270	1	-	17827953	17830420	17827996	266	571
AT1G48300	1	+	17847042	17848338	17848469	117	379
AT1G48320	1	-	17854813	17855715	17854943	258	700
AT1G48350	1	+	17867102	17868432	17868311	132	285
AT1G48410	1	-	17885633	17892632	17886108	183	375
AT1G48430	1	-	17902632	17906873	17902724	162	267
AT1G48440	1	+	17906871	17908534	17908497	198	397
AT1G48450	1	-	17908503	17910523	17908626	161	281
AT1G48460	1	+	17910779	17913344	17913298	338	484
AT1G48520	1	+	17940050	17942864	17942686	184	442
AT1G48540	1	+	17945369	17950598	17950525	360	751
AT1G48600	1	+	17965871	17969354	17969289	204	711
AT1G48610	1	-	17970611	17973402	17970686	115	209
AT1G48630	1	-	17981636	17983377	17981811	226	563
AT1G48635	1	+	17983646	17986292	17986120	174	335
AT1G48650	1	-	17989131	17995339	17989206	143	214
AT1G48760	1	-	18035967	18039405	18036500	81	203
AT1G48770	1	+	18040129	18041447	18041126	499	1163
AT1G48790	1	-	18043672	18047806	18043726	114	151
AT1G48830	1	-	18059450	18061302	18059709	217	344
AT1G48850	1	-	18064905	18068154	18065007	142	346
AT1G48860	1	-	18068698	18071667	18068728	239	434
AT1G48920	1	+	18098081	18101732	18101586	204	438
AT1G48950	1	+	18106860	18110386	18110291	146	242
AT1G49010	1	+	18132545	18134017	18133927	117	174
AT1G49032	1	+	18137977	18139131	18138984	112	226
AT1G49040	1	-	18139174	18149019	18139301	172	324
AT1G49050	1	+	18150466	18153364	18153341	97	267
AT1G49130	1	-	18174373	18176389	18174544	173	330
AT1G49140	1	-	18176772	18179264	18176776	170	398
AT1G49240	1	+	18215800	18218339	18218232	123	281
AT1G49300	1	+	18234679	18237543	18237100	252	543
AT1G49340	1	+	18252050	18264672	18264276	411	5427
AT1G49350	1	+	18264944	18267270	18267156	192	366
AT1G49360	1	-	18267231	18269465	18267219	134	230
AT1G49400	1	+	18282968	18284202	18284154	248	875
AT1G49430	1	+	18290942	18295905	18295798	148	343
AT1G49480	1	-	18314117	18316861	18314318	313	563
AT1G49500	1	-	18320490	18322505	18321761	243	872
AT1G49510	1	+	18326846	18328714	18328614	176	488
AT1G49600	1	-	18356799	18360447	18356895	216	436
AT1G49650	1	-	18377154	18378634	18377273	180	341
AT1G49660	1	-	18378634	18379901	18378693	158	439
AT1G49710	1	-	18391273	18394030	18391379	219	469
AT1G49720	1	+	18400003	18402628	18402571	154	248
AT1G49730	1	-	18402506	18405681	18402483	170	402
AT1G49740	1	+	18407400	18410022	18409672	308	796
AT1G49760	1	+	18416474	18420111	18419988	187	337
AT1G49780	1	-	18428788	18430497	18428903	164	486
AT1G49820	1	+	18442882	18445350	18445098	145	301
AT1G49850	1	-	18454844	18456619	18455060	202	330
AT1G49880	1	+	18463998	18466085	18465979	242	372
AT1G49890	1	+	18470046	18473833	18473790	190	368
AT1G49950	1	-	18494029	18497318	18494242	159	412
AT1G49970	1	-	18501570	18504654	18501788	347	1015
AT1G49975	1	+	18504757	18506184	18505548	301	749
AT1G49980	1	+	18507922	18513340	18513172	138	355
AT1G50000	1	-	18515059	18517290	18515070	252	468
AT1G50010	1	+	18517586	18520000	18519928	106	217
AT1G50020	1	-	18519946	18521781	18519993	164	289
AT1G50030	1	-	18522248	18539995	18522444	274	498
AT1G50040	1	+	18542061	18544034	18543946	167	454
AT1G50140	1	-	18569686	18579182	18569733	140	279
AT1G50170	1	+	18581998	18583832	18583722	209	474
AT1G50200	1	-	18591194	18598569	18591259	302	616
AT1G50260	1	-	18617593	18621957	18617567	226	437
AT1G50290	1	-	18627551	18628452	18627555	102	292
AT1G50300	1	-	18628555	18632039	18628668	298	786
AT1G50320	1	-	18638384	18639536	18638453	304	791
AT1G50370	1	+	18658508	18662052	18661886	290	447
AT1G50380	1	+	18662266	18666515	18666388	266	603
AT1G50410	1	+	18672132	18677652	18677531	208	410
AT1G50430	1	-	18681932	18685652	18681974	163	266
AT1G50440	1	+	18685769	18687907	18687861	122	263
AT1G50450	1	-	18687785	18690503	18687748	143	194
AT1G50460	1	+	18693644	18697709	18697599	202	495
AT1G50480	1	+	18701882	18704938	18704832	146	241
AT1G50500	1	-	18707924	18716118	18708075	319	716
AT1G50570	1	-	18726235	18728369	18726234	140	539
AT1G50575	1	-	18728634	18730498	18728701	176	359
AT1G50620	1	+	18748241	18751338	18751340	258	509
AT1G50640	1	-	18756972	18758708	18757150	304	871
AT1G50660	1	+	18770937	18774759	18774689	128	190
AT1G50670	1	-	18774805	18777030	18774862	157	265
AT1G50710	1	-	18784509	18787802	18784533	130	207
AT1G50740	1	+	18807672	18809035	18808968	274	763
AT1G50840	1	+	18839047	18844577	18844481	143	284
AT1G50900	1	+	18866197	18867204	18867144	244	548
AT1G50920	1	+	18870059	18872968	18872900	196	358
AT1G51060	1	+	18926811	18927746	18927606	157	364
AT1G51070	1	+	18927810	18929762	18929667	178	370
AT1G51100	1	+	18934299	18935299	18935143	210	457
AT1G51110	1	+	18935301	18937665	18937584	103	377
AT1G51160	1	+	18949532	18951891	18951764	122	198
AT1G51170	1	-	18953458	18955053	18953470	127	223
AT1G51200	1	+	18984281	18986653	18986547	148	331
AT1G51350	1	+	19035644	19039398	19039363	152	253
AT1G51370	1	+	19045059	19047518	19047401	153	207
AT1G51400	1	-	19052023	19052582	19052068	148	360
AT1G51430	1	+	19068241	19069776	19069780	123	198
AT1G51500	1	-	19097712	19101265	19097805	119	321
AT1G51510	1	-	19102791	19104933	19102808	189	379
AT1G51560	1	-	19119606	19122038	19119714	137	351
AT1G51570	1	-	19122161	19125375	19122168	118	286
AT1G51590	1	-	19128144	19132318	19128172	166	332
AT1G51610	1	+	19136214	19139989	19139919	124	189
AT1G51650	1	+	19152508	19154051	19153862	148	280
AT1G51660	1	+	19154323	19156338	19155948	184	430
AT1G51690	1	+	19163843	19170449	19170447	169	448
AT1G51700	1	+	19173880	19175228	19175189	186	503
AT1G51710	1	-	19175609	19180195	19175662	249	342
AT1G51720	1	+	19180744	19186532	19186405	210	449
AT1G51730	1	-	19186488	19188805	19186554	184	284
AT1G51740	1	+	19188799	19191372	19191266	145	325
AT1G51760	1	+	19199351	19201707	19201557	125	239
AT1G51790	1	-	19206615	19211971	19206757	220	528
AT1G51805	1	-	19220236	19225797	19221010	286	857
AT1G51830	1	-	19242654	19246154	19242855	78	495
AT1G51950	1	+	19305081	19307518	19307370	182	844
AT1G51980	1	-	19323055	19326918	19323425	144	325
AT1G52150	1	-	19409688	19414764	19409759	163	314
AT1G52160	1	-	19420715	19424474	19420772	126	276
AT1G52190	1	+	19434480	19439031	19438934	106	259
AT1G52200	1	-	19441636	19443631	19442160	150	488
AT1G52220	1	-	19453435	19454765	19453601	183	410
AT1G52230	1	+	19454798	19455668	19455670	166	469
AT1G52280	1	-	19467815	19469586	19468014	157	303
AT1G52290	1	-	19469820	19472582	19470030	270	496
AT1G52300	1	-	19474898	19476234	19475045	200	482
AT1G52310	1	+	19478066	19481154	19480578	171	326
AT1G52342	1	-	19491767	19493122	19492272	326	651
AT1G52380	1	+	19508938	19511641	19511522	221	391
AT1G52520	1	+	19565601	19568391	19568313	112	145
AT1G52540	1	-	19570058	19572204	19570054	116	315
AT1G52565	1	-	19579839	19580977	19579893	176	275
AT1G52600	1	+	19590434	19592731	19592665	140	307
AT1G52630	1	-	19606335	19608648	19606331	199	841
AT1G52710	1	-	19638285	19640512	19638387	200	416
AT1G52720	1	+	19640525	19641665	19641571	223	503
AT1G52730	1	+	19642452	19645211	19645122	80	254
AT1G52740	1	+	19645236	19646485	19646431	114	236
AT1G52760	1	+	19651172	19652825	19652738	99	312
AT1G52780	1	+	19658614	19662186	19662126	238	836
AT1G52825	1	-	19670395	19671059	19670506	326	551
AT1G52827	1	-	19671300	19672021	19671421	203	495
AT1G52870	1	+	19685545	19688028	19687867	151	268
AT1G52880	1	-	19688708	19690589	19688966	217	384
AT1G52905	1	+	19706047	19706885	19706707	140	373
AT1G52980	1	+	19737405	19740348	19740299	156	250
AT1G53035	1	-	19761550	19762561	19761737	194	248
AT1G53120	1	+	19792751	19794778	19794750	116	294
AT1G53170	1	-	19821337	19822399	19821388	306	904
AT1G53180	1	+	19831352	19833028	19832842	155	354
AT1G53190	1	+	19837110	19840370	19840176	186	308
AT1G53210	1	+	19844450	19847856	19847710	156	256
AT1G53230	1	-	19849788	19851725	19849786	695	1213
AT1G53240	1	-	19854615	19857146	19854712	149	356
AT1G53250	1	+	19857351	19859275	19859257	127	209
AT1G53280	1	-	19864726	19867389	19864785	191	645
AT1G53300	1	+	19879405	19882895	19882884	158	432
AT1G53310	1	-	19883935	19888413	19884037	118	350
AT1G53320	1	-	19890935	19893504	19891061	123	228
AT1G53380	1	-	19912990	19916686	19913075	151	286
AT1G53390	1	+	19917994	19923920	19923813	190	305
AT1G53400	1	+	19924660	19926631	19926598	159	421
AT1G53430	1	+	19934987	19941185	19941044	144	353
AT1G53440	1	+	19945869	19951562	19951655	112	221
AT1G53460	1	-	19954390	19956915	19954483	293	439
AT1G53480	1	-	19963047	19964712	19963046	214	563
AT1G53500	1	-	19966944	19969757	19966940	143	445
AT1G53510	1	-	19970334	19974393	19970754	358	621
AT1G53530	1	+	19978101	19980125	19980021	142	237
AT1G53542	1	+	19981628	19981813	19981847	480	885
AT1G53560	1	-	19984542	19986112	19984769	139	348
AT1G53580	1	-	19991271	19993458	19991345	114	275
AT1G53590	1	+	19996205	20000782	20000267	132	268
AT1G53645	1	-	20026016	20028756	20026190	267	582
AT1G53670	1	+	20036631	20038261	20038204	163	477
AT1G53720	1	+	20056526	20059803	20059676	137	307
AT1G53730	1	+	20061405	20065713	20065695	92	222
AT1G53750	1	-	20065394	20068500	20065756	145	258
AT1G53760	1	-	20068965	20071171	20068979	72	106
AT1G53770	1	-	20071251	20073863	20071309	190	317
AT1G53780	1	-	20073989	20079022	20073993	120	355
AT1G53800	1	+	20081644	20084551	20084498	99	151
AT1G53840	1	+	20101299	20103690	20103613	106	222
AT1G53850	1	-	20103756	20106077	20103952	321	629
AT1G53880	1	+	20115874	20118434	20118403	381	710
AT1G53885	1	+	20119506	20120480	20120417	200	465
AT1G53903	1	+	20132071	20133045	20132982	217	469
AT1G53910	1	+	20134844	20137013	20136942	117	254
AT1G54010	1	-	20158589	20160864	20158693	219	680
AT1G54030	1	+	20167597	20169684	20169600	109	217
AT1G54060	1	+	20180610	20182374	20182276	312	547
AT1G54080	1	-	20183545	20187096	20183663	180	375
AT1G54090	1	+	20189472	20191900	20191899	87	200
AT1G54100	1	-	20194712	20199193	20195298	234	709
AT1G54110	1	+	20199310	20201787	20201705	142	206
AT1G54130	1	+	20210772	20213942	20213904	138	377
AT1G54180	1	+	20227168	20230237	20229901	190	441
AT1G54210	1	+	20241226	20242641	20242510	133	298
AT1G54250	1	+	20254938	20256688	20256467	236	488
AT1G54270	1	+	20259547	20262266	20262212	105	274
AT1G54320	1	-	20275534	20277981	20275531	156	449
AT1G54350	1	+	20286856	20290401	20290402	132	828
AT1G54370	1	-	20293151	20297236	20293186	209	409
AT1G54410	1	-	20309473	20310850	20309833	203	550
AT1G54490	1	+	20350109	20356916	20356828	308	447
AT1G54500	1	-	20356954	20357879	20357000	225	604
AT1G54510	1	-	20358319	20362624	20358331	154	324
AT1G54520	1	+	20363393	20366123	20366037	156	276
AT1G54580	1	+	20389347	20391147	20390950	94	266
AT1G54610	1	-	20393664	20397295	20393793	249	526
AT1G54630	1	-	20401357	20403166	20401395	96	254
AT1G54680	1	+	20413012	20414574	20414500	176	492
AT1G54690	1	-	20414316	20415287	20414491	150	395
AT1G54710	1	-	20416770	20421156	20416696	183	273
AT1G54730	1	+	20424332	20430194	20430040	191	373
AT1G54740	1	+	20430769	20431986	20431981	253	910
AT1G54780	1	+	20439383	20441159	20440981	332	844
AT1G54820	1	+	20447157	20450916	20450865	114	174
AT1G54830	1	+	20451083	20452671	20452614	186	287
AT1G54920	1	+	20470678	20475193	20475145	161	427
AT1G55080	1	-	20552905	20554272	20553010	144	373
AT1G55090	1	+	20554352	20558529	20558527	139	398
AT1G55110	1	-	20560258	20563269	20560279	80	169
AT1G55140	1	-	20572405	20574382	20572439	176	316
AT1G55150	1	+	20574474	20577351	20577301	134	177
AT1G55152	1	-	20577424	20578308	20577420	147	209
AT1G55160	1	+	20577377	20580010	20580009	118	196
AT1G55170	1	+	20580274	20581975	20581975	556	1316
AT1G55190	1	+	20588397	20589199	20589148	134	289
AT1G55270	1	-	20617954	20620146	20618005	161	736
AT1G55300	1	-	20627907	20629692	20628023	269	696
AT1G55310	1	+	20629698	20633007	20632893	139	286
AT1G55330	1	-	20648465	20648891	20648481	217	418
AT1G55340	1	+	20651814	20653764	20653645	252	633
AT1G55350	1	-	20653740	20665110	20653821	224	416
AT1G55360	1	-	20666180	20668817	20666226	150	305
AT1G55450	1	-	20704915	20707071	20705134	173	545
AT1G55480	1	+	20713499	20715611	20715472	167	370
AT1G55490	1	-	20715563	20719261	20715587	149	245
AT1G55510	1	+	20723279	20725747	20725616	153	258
AT1G55535	1	-	20731589	20734066	20731698	344	576
AT1G55590	1	-	20769300	20771880	20769324	98	139
AT1G55630	1	-	20791635	20793581	20791750	139	232
AT1G55670	1	-	20802670	20803449	20802712	220	384
AT1G55680	1	-	20804592	20807940	20804587	147	479
AT1G55690	1	-	20808199	20813061	20808229	140	268
AT1G55750	1	-	20840091	20845899	20840193	168	317
AT1G55810	1	+	20860507	20864287	20864153	135	321
AT1G55830	1	-	20867559	20870338	20867771	163	335
AT1G55840	1	+	20873425	20876346	20876240	127	293
AT1G55850	1	+	20876440	20879482	20879469	126	244
AT1G55860	1	-	20879900	20893268	20879464	148	312
AT1G55870	1	+	20895582	20898868	20898429	142	305
AT1G55900	1	+	20903053	20905853	20905678	314	584
AT1G55920	1	+	20912116	20913565	20913390	164	495
AT1G55970	1	-	20932451	20938352	20932149	401	621
AT1G56010	1	-	20946571	20949281	20946675	120	406
AT1G56045	1	+	20962570	20963546	20963453	138	239
AT1G56060	1	-	20966528	20967180	20966547	272	538
AT1G56070	1	-	20967652	20971742	20968049	256	641
AT1G56140	1	-	21001269	21007855	21001573	184	400
AT1G56150	1	+	21017311	21018122	21017937	215	614
AT1G56180	1	-	21024486	21028066	21025896	348	907
AT1G56200	1	+	21030787	21032234	21032022	155	336
AT1G56220	1	+	21042951	21044998	21044729	120	266
AT1G56230	1	-	21045993	21049241	21046008	125	234
AT1G56240	1	-	21056099	21057577	21056214	157	358
AT1G56250	1	-	21061522	21063047	21061597	178	419
AT1G56260	1	-	21064223	21065875	21064476	368	556
AT1G56280	1	-	21072855	21074877	21072957	154	386
AT1G56330	1	-	21086501	21088554	21086553	109	313
AT1G56340	1	-	21089565	21092709	21089921	196	512
AT1G56423	1	+	21128912	21130939	21130816	150	389
AT1G56440	1	-	21138515	21141644	21138531	250	483
AT1G56450	1	+	21141633	21144458	21144389	144	336
AT1G56460	1	+	21146236	21149805	21149627	280	897
AT1G56510	1	+	21167565	21173632	21173606	282	715
AT1G56520	1	-	21174609	21179077	21174743	108	180
AT1G56560	1	+	21192137	21195166	21195115	133	279
AT1G56580	1	-	21198004	21199126	21198303	178	433
AT1G56590	1	-	21201948	21204856	21202040	196	444
AT1G56660	1	+	21237839	21241014	21240600	236	773
AT1G56700	1	+	21256025	21257973	21257751	297	1062
AT1G57600	1	-	21330017	21334790	21330586	497	759
AT1G57610	1	-	21337125	21339034	21337242	212	411
AT1G57620	1	+	21342627	21344804	21344798	100	236
AT1G57660	1	+	21355475	21356637	21356485	242	523
AT1G57680	1	-	21362359	21364749	21362471	121	289
AT1G57700	1	+	21370587	21374226	21374082	184	345
AT1G57720	1	+	21377320	21380382	21380279	151	319
AT1G57765	1	+	21393084	21394982	21394963	67	211
AT1G57860	1	-	21429826	21430910	21429914	177	678
AT1G57870	1	-	21431051	21436329	21431122	130	300
AT1G57980	1	-	21439206	21440847	21439299	159	334
AT1G57990	1	-	21441179	21443036	21441579	127	369
AT1G58030	1	-	21464001	21468505	21464003	124	325
AT1G58080	1	-	21504314	21507679	21504316	208	650
AT1G58110	1	-	21515405	21518270	21515472	146	313
AT1G58150	1	+	21530103	21530458	21530653	160	287
AT1G58180	1	-	21537577	21540038	21537875	140	302
AT1G58200	1	-	21548140	21553266	21548184	112	214
AT1G58210	1	+	21553537	21554778	21554757	120	275
AT1G58220	1	-	21558243	21562966	21558255	131	269
AT1G58235	1	-	21579622	21581165	21579674	134	232
AT1G58280	1	-	21620278	21622611	21620414	134	241
AT1G58290	1	-	21623700	21626402	21623728	103	302
AT1G58350	1	-	21662891	21667629	21663005	178	278
AT1G58380	1	+	21688935	21690290	21690256	358	604
AT1G58400	1	-	21695699	21699695	21695801	244	651
AT1G58440	1	-	21713842	21717380	21713875	177	312
AT1G58520	1	+	21729913	21738808	21738506	225	369
AT1G58684	1	-	21769674	21771303	21769834	179	313
AT1G58807	1	+	21780076	21784581	21784320	152	456
AT1G58983	1	-	21805932	21807496	21806075	180	406
AT1G59124	1	+	21816334	21820839	21820578	152	452
AT1G59359	1	-	21842190	21843819	21842350	203	333
AT1G59580	1	+	21884018	21886051	21885968	150	289
AT1G59590	1	+	21887588	21888792	21888742	175	469
AT1G59600	1	-	21889639	21892056	21889716	162	320
AT1G59610	1	+	21893142	21901086	21901007	282	504
AT1G59620	1	+	21902264	21905717	21905717	188	548
AT1G59650	1	+	21919745	21923013	21922770	227	615
AT1G59710	1	+	21938367	21940184	21939846	376	905
AT1G59750	1	+	21979289	21984433	21984452	143	497
AT1G59760	1	-	21984428	21990286	21984427	121	163
AT1G59820	1	+	22011305	22020386	22020286	250	352
AT1G59830	1	-	22020377	22022503	22020514	110	245
AT1G59840	1	+	22026462	22029379	22028400	353	980
AT1G59870	1	+	22034423	22040126	22039966	106	288
AT1G59890	1	+	22043643	22051114	22051068	149	300
AT1G59900	1	+	22051133	22053885	22053837	134	244
AT1G59910	1	-	22053863	22057268	22054053	230	410
AT1G59960	1	-	22071217	22073267	22071306	225	309
AT1G59980	1	+	22080689	22086845	22083618	152	392
AT1G60000	1	-	22093353	22094802	22093571	158	372
AT1G60010	1	-	22095285	22096620	22095387	138	352
AT1G60070	1	-	22142604	22149527	22142685	242	638
AT1G60140	1	-	22176934	22181740	22177005	130	312
AT1G60160	1	-	22188030	22191543	22188113	155	399
AT1G60170	1	+	22192758	22195400	22195361	176	288
AT1G60190	1	+	22198266	22200687	22200671	128	349
AT1G60200	1	-	22200694	22205400	22200721	189	279
AT1G60220	1	+	22208089	22212171	22212147	118	287
AT1G60230	1	-	22212084	22214431	22212135	156	226
AT1G60430	1	-	22264385	22266079	22264386	126	300
AT1G60440	1	-	22266416	22269258	22266508	162	299
AT1G60490	1	-	22285572	22290389	22285596	151	333
AT1G60550	1	-	22305780	22308289	22305819	146	405
AT1G60560	1	-	22308478	22311377	22308567	152	310
AT1G60600	1	-	22324437	22327359	22324649	281	658
AT1G60650	1	+	22339809	22342337	22342293	139	425
AT1G60660	1	-	22342290	22343269	22342411	164	498
AT1G60670	1	+	22343585	22347624	22347577	203	305
AT1G60710	1	-	22354698	22356875	22354807	131	287
AT1G60780	1	-	22368953	22372223	22369024	172	323
AT1G60800	1	-	22383393	22387766	22383458	140	211
AT1G60850	1	-	22397913	22400413	22397953	196	452
AT1G60860	1	-	22400857	22407824	22401027	121	333
AT1G60890	1	-	22412188	22417312	22412264	155	459
AT1G60900	1	+	22423894	22428053	22428011	92	105
AT1G60940	1	-	22439063	22442221	22439140	86	334
AT1G60950	1	+	22444307	22445291	22445162	193	604
AT1G60960	1	-	22445299	22447299	22445389	80	241
AT1G60995	1	-	22465571	22470839	22465635	165	324
AT1G61030	1	+	22477896	22482451	22482366	131	403
AT1G61040	1	+	22483104	22485969	22485942	110	201
AT1G61065	1	-	22490221	22491539	22490244	146	429
AT1G61100	1	-	22508524	22512333	22508603	117	229
AT1G61140	1	-	22534663	22540933	22534716	140	400
AT1G61150	1	+	22542402	22545661	22544643	196	384
AT1G61180	1	+	22551271	22554684	22554552	240	409
AT1G61190	1	+	22555689	22560757	22560693	200	396
AT1G61210	1	+	22564359	22572029	22571933	144	291
AT1G61240	1	+	22581336	22585225	22585134	168	350
AT1G61250	1	+	22585752	22588969	22588845	213	456
AT1G61310	1	-	22612998	22616373	22613033	127	475
AT1G61340	1	+	22628264	22630020	22630010	127	414
AT1G61350	1	+	22633774	22636101	22635977	167	534
AT1G61370	1	-	22641843	22645922	22642012	365	660
AT1G61380	1	-	22645923	22650072	22646174	261	572
AT1G61430	1	-	22664501	22668651	22664573	182	346
AT1G61470	1	+	22678092	22679302	22679180	178	318
AT1G61500	1	-	22689623	22693799	22689615	546	1245
AT1G61520	1	+	22699715	22701412	22701298	134	348
AT1G61570	1	-	22718462	22719535	22718794	391	848
AT1G61620	1	+	22737475	22739443	22739314	153	248
AT1G61660	1	-	22753611	22756387	22753773	168	864
AT1G61670	1	+	22769364	22772426	22772428	318	788
AT1G61690	1	-	22782427	22786942	22782698	155	571
AT1G61730	1	-	22793170	22794714	22793259	149	310
AT1G61740	1	-	22798035	22801416	22798180	167	491
AT1G61770	1	+	22810111	22812677	22812583	121	218
AT1G61780	1	-	22812573	22814162	22812691	144	254
AT1G61790	1	+	22814216	22816688	22815599	698	972
AT1G61795	1	+	22819601	22821053	22820976	181	667
AT1G61820	1	+	22835078	22838635	22838615	138	594
AT1G61870	1	-	22864951	22866666	22865034	211	547
AT1G61900	1	-	22882176	22885125	22882212	289	559
AT1G61970	1	+	22904449	22907730	22907629	210	313
AT1G62010	1	+	22915699	22917363	22917336	314	432
AT1G62020	1	+	22919487	22924024	22923996	118	324
AT1G62030	1	-	22924039	22926625	22924206	182	323
AT1G62040	1	+	22932760	22934549	22934386	175	228
AT1G62180	1	-	22975530	22977885	22975568	97	211
AT1G62200	1	-	22980934	22984422	22982034	118	151
AT1G62305	1	-	23026692	23029531	23026776	465	709
AT1G62380	1	+	23082036	23084253	23084248	121	195
AT1G62480	1	+	23128651	23129759	23129742	128	331
AT1G62570	1	+	23168767	23172175	23171999	307	635
AT1G62600	1	+	23179461	23181519	23181475	176	374
AT1G62610	1	-	23181463	23183227	23181438	144	315
AT1G62640	1	+	23192146	23195103	23194977	228	403
AT1G62660	1	+	23199612	23203808	23203703	184	490
AT1G62740	1	+	23230922	23233543	23233503	128	242
AT1G62750	1	-	23233434	23236447	23233478	122	413
AT1G62780	1	-	23249145	23251195	23249175	103	145
AT1G62800	1	-	23253703	23257546	23253851	188	367
AT1G62810	1	-	23257610	23262002	23258130	463	1242
AT1G62820	1	-	23263214	23264399	23263699	686	1108
AT1G62920	1	+	23304313	23306374	23305534	200	626
AT1G62950	1	+	23314871	23318234	23318169	166	319
AT1G62970	1	+	23323258	23326188	23326053	307	431
AT1G62975	1	+	23328727	23330812	23330747	125	266
AT1G63000	1	+	23342211	23344120	23344092	106	290
AT1G63010	1	-	23347561	23352831	23347790	132	270
AT1G63090	1	-	23390968	23392873	23391064	125	338
AT1G63110	1	+	23404688	23408119	23407971	210	469
AT1G63120	1	-	23408804	23411139	23408889	146	347
AT1G63170	1	+	23425352	23427408	23427304	148	233
AT1G63220	1	+	23448812	23450530	23450372	294	551
AT1G63230	1	+	23450560	23452372	23452361	220	586
AT1G63240	1	-	23455711	23458928	23456023	135	425
AT1G63260	1	-	23466700	23469289	23466764	123	245
AT1G63270	1	-	23469554	23471510	23469564	137	219
AT1G63290	1	-	23471844	23473922	23471861	171	428
AT1G63350	1	-	23494643	23497940	23494716	121	328
AT1G63400	1	+	23507178	23509484	23509452	166	337
AT1G63460	1	+	23534946	23536467	23536409	223	598
AT1G63480	1	-	23539557	23542233	23539759	133	339
AT1G63500	1	+	23555399	23558917	23558898	200	281
AT1G63610	1	-	23583196	23585784	23583525	139	318
AT1G63640	1	-	23588936	23595925	23589064	192	356
AT1G63660	1	-	23603791	23607275	23603985	207	378
AT1G63670	1	-	23607357	23610779	23607466	69	136
AT1G63690	1	+	23618012	23622396	23622269	202	378
AT1G63700	1	-	23624627	23630073	23624667	120	211
AT1G63720	1	-	23635745	23637577	23635858	243	379
AT1G63740	1	+	23645206	23649289	23649386	175	731
AT1G63750	1	+	23650840	23655453	23655363	156	300
AT1G63770	1	-	23657506	23664793	23657624	183	359
AT1G63780	1	-	23664830	23667372	23664891	144	472
AT1G63800	1	-	23667592	23669145	23667670	66	164
AT1G63810	1	-	23669458	23675949	23669546	200	321
AT1G63830	1	+	23685093	23687374	23687323	129	258
AT1G63840	1	-	23689603	23690807	23689783	174	609
AT1G63850	1	+	23696720	23699030	23699017	295	520
AT1G63900	1	+	23716643	23719337	23719243	147	316
AT1G63970	1	-	23738673	23740384	23738799	180	304
AT1G63980	1	+	23740493	23743302	23743238	102	261
AT1G64040	1	-	23758241	23760663	23758355	218	641
AT1G64050	1	+	23762259	23766168	23766022	196	322
AT1G64065	1	+	23778255	23779529	23779470	121	293
AT1G64080	1	-	23784977	23786800	23785017	148	585
AT1G64090	1	+	23789062	23791229	23790853	479	841
AT1G64105	1	+	23795050	23795642	23795644	294	557
AT1G64140	1	-	23803793	23807159	23803789	157	422
AT1G64150	1	-	23808835	23812725	23808908	281	470
AT1G64180	1	+	23821453	23824359	23824361	59	459
AT1G64190	1	-	23825328	23827136	23825403	130	348
AT1G64200	1	-	23828284	23830100	23828350	198	410
AT1G64230	1	+	23833485	23835539	23835465	116	267
AT1G64280	1	-	23852748	23855658	23853114	218	1092
AT1G64350	1	+	23881512	23883354	23883259	189	321
AT1G64355	1	+	23885982	23887323	23887076	280	455
AT1G64370	1	+	23888832	23890132	23889661	243	753
AT1G64390	1	+	23911024	23915236	23915161	180	413
AT1G64430	1	+	23933380	23936867	23936868	189	833
AT1G64460	1	-	23943484	23945810	23943496	78	177
AT1G64490	1	+	23952133	23952839	23952719	364	794
AT1G64510	1	-	23954800	23956304	23954811	119	182
AT1G64520	1	+	23956269	23958461	23958265	529	756
AT1G64530	1	+	23959627	23963083	23963059	127	202
AT1G64550	1	+	23968750	23973614	23973617	143	304
AT1G64610	1	-	23998725	24002058	23998759	158	243
AT1G64630	1	+	24019490	24022310	24022279	131	216
AT1G64640	1	-	24022285	24023424	24022384	157	403
AT1G64650	1	-	24023498	24026530	24023592	214	339
AT1G64680	1	+	24035941	24037429	24037246	164	384
AT1G64710	1	+	24044686	24046621	24046437	172	387
AT1G64720	1	-	24046553	24048822	24046747	120	424
AT1G64750	1	-	24052362	24053923	24052603	211	386
AT1G64760	1	-	24054051	24056491	24054130	127	245
AT1G64770	1	+	24057063	24059621	24059543	126	401
AT1G64810	1	+	24086558	24088581	24088455	210	810
AT1G64840	1	+	24093496	24095485	24095305	170	951
AT1G64850	1	-	24096290	24097733	24096434	147	335
AT1G64860	1	+	24097736	24100970	24100941	146	251
AT1G64950	1	+	24127506	24129557	24129297	192	467
AT1G64960	1	+	24129836	24134204	24134175	106	228
AT1G64980	1	-	24137405	24139325	24137515	316	895
AT1G65010	1	+	24149208	24154412	24154296	120	220
AT1G65020	1	-	24154344	24156616	24154387	146	330
AT1G65040	1	-	24159685	24163669	24159838	128	411
AT1G65070	1	-	24172577	24176356	24172976	206	536
AT1G65220	1	+	24225951	24228970	24228955	173	336
AT1G65230	1	+	24229063	24230902	24230879	152	360
AT1G65260	1	+	24236088	24240728	24240614	202	400
AT1G65290	1	-	24248727	24250436	24248909	131	322
AT1G65380	1	+	24286742	24289329	24289198	194	364
AT1G65390	1	+	24292372	24294740	24294632	159	417
AT1G65410	1	+	24295169	24297595	24297538	131	225
AT1G65420	1	-	24297480	24298608	24297564	399	536
AT1G65440	1	-	24306545	24314639	24306711	230	300
AT1G65470	1	-	24319396	24324091	24319756	118	233
AT1G65486	1	+	24349399	24350524	24350246	307	814
AT1G65490	1	+	24354646	24355490	24355322	279	683
AT1G65510	1	+	24359328	24360081	24360069	280	783
AT1G65520	1	-	24361032	24362054	24361070	125	215
AT1G65540	1	-	24362045	24366466	24362252	203	406
AT1G65580	1	-	24377263	24384086	24377324	150	319
AT1G65590	1	+	24385552	24391208	24391208	125	249
AT1G65650	1	-	24415015	24417769	24415026	180	359
AT1G65660	1	-	24418071	24421361	24418144	190	307
AT1G65700	1	-	24434203	24436456	24434301	182	306
AT1G65720	1	-	24439652	24441073	24440283	645	1231
AT1G65800	1	+	24472873	24476891	24476721	190	387
AT1G65820	1	+	24485046	24486954	24486876	114	194
AT1G65840	1	+	24489758	24493077	24492911	137	355
AT1G65845	1	-	24493011	24493923	24493172	183	370
AT1G65930	1	+	24538886	24542712	24542058	426	948
AT1G65950	1	-	24546682	24551144	24546759	128	321
AT1G65960	1	+	24551807	24557730	24557408	175	354
AT1G65970	1	-	24557372	24558322	24557390	115	229
AT1G65980	1	-	24559253	24560980	24559414	139	388
AT1G66070	1	-	24595774	24598631	24595916	159	352
AT1G66080	1	-	24599939	24601308	24600252	742	1467
AT1G66130	1	+	24614817	24616960	24616833	143	239
AT1G66180	1	+	24647121	24648839	24648757	136	408
AT1G66190	1	-	24652741	24653998	24652899	200	297
AT1G66200	1	-	24655115	24657703	24655249	105	340
AT1G66230	1	+	24677121	24678580	24678424	152	352
AT1G66240	1	-	24686114	24687417	24686289	173	354
AT1G66260	1	-	24695637	24698914	24695698	118	268
AT1G66280	1	-	24706512	24709996	24706648	135	300
AT1G66340	1	+	24734162	24737756	24737751	109	231
AT1G66350	1	+	24748105	24750186	24749944	150	360
AT1G66410	1	-	24774113	24775984	24774216	123	304
AT1G66430	1	+	24778257	24780742	24780613	114	197
AT1G66580	1	+	24839090	24840806	24840613	138	301
AT1G66590	1	+	24840899	24842609	24842408	200	263
AT1G66670	1	-	24863734	24865848	24863851	128	339
AT1G66680	1	-	24866095	24869087	24866208	168	263
AT1G66740	1	+	24892340	24893876	24893747	132	289
AT1G66760	1	+	24901882	24904443	24904378	130	267
AT1G66910	1	-	24961634	24963946	24961565	132	375
AT1G66940	1	-	24973028	24974946	24973103	165	592
AT1G66980	1	-	24997223	25002239	24997323	101	219
AT1G67050	1	-	25028538	25029857	25028626	540	1114
AT1G67060	1	+	25036502	25039439	25039368	178	326
AT1G67080	1	-	25045151	25047103	25045272	172	284
AT1G67090	1	-	25048158	25049667	25048278	188	482
AT1G67120	1	-	25069428	25095638	25069546	190	337
AT1G67140	1	-	25100848	25117531	25100895	156	306
AT1G67190	1	+	25132498	25134470	25134415	146	291
AT1G67230	1	-	25151211	25156389	25151295	169	376
AT1G67250	1	-	25163599	25165056	25163668	122	197
AT1G67265	1	-	25175558	25176230	25175556	133	433
AT1G67280	1	-	25188238	25190694	25188288	141	268
AT1G67300	1	-	25193704	25197158	25193706	161	229
AT1G67310	1	-	25198182	25203126	25197908	188	393
AT1G67340	1	+	25230239	25231943	25231815	313	908
AT1G67360	1	-	25236781	25238216	25236952	153	303
AT1G67430	1	+	25262134	25263857	25263780	154	303
AT1G67440	1	-	25263757	25265861	25263815	148	229
AT1G67480	1	+	25276183	25278780	25278648	146	330
AT1G67490	1	-	25280410	25286749	25280479	178	326
AT1G67500	1	-	25287356	25296988	25287388	183	299
AT1G67510	1	-	25297306	25300353	25297299	126	334
AT1G67530	1	+	25307617	25311308	25311232	116	223
AT1G67550	1	+	25312660	25317495	25317190	235	371
AT1G67560	1	+	25319804	25324581	25324242	188	383
AT1G67580	1	-	25327282	25331461	25327340	144	262
AT1G67590	1	-	25333058	25335025	25333062	141	233
AT1G67600	1	-	25336235	25337747	25336499	590	853
AT1G67680	1	-	25365756	25368834	25365798	135	209
[truncated: 7,832 more rows]
