# Supplementary material for: Landscape of transcription termination in Arabidopsis revealed by single-molecule nascent RNA sequencing
Source: Genome Biol. 2021 Nov 25;22:322. doi: 10.1186/s13059-021-02543-4 (PMC8613925; doi:10.1186/s13059-021-02543-4)
Supplement: Supplementary file 3 — Additional file 3: Table S2. Closely spaced genes with tRNA located immediately downstream. [file 13059_2021_2543_MOESM3_ESM.xlsx]

## Sheet: Table S2
Table S2. Closely spaced genes with tRNA located immediately downstream
Upstream gene	Upstream gene strand	Downstream tRNA	Downstream tRNA strand	Distance from termination window end to downstream tRNA	Orientation	tRNA description
AT4G36195	+	AT4G36197	+	57	tandem	tRNA-Glu (anticodon: CTC)
AT1G60900	+	AT1G60910	+	62	tandem	tRNA-Gly (anticodon: GCC)
AT2G27860	-	AT2G27850	-	77	tandem	tRNA-Gly (anticodon: TCC)
AT2G30460	-	AT2G30450	-	62	tandem	tRNA-Gly (anticodon: GCC)
AT5G25580	+	AT5G25585	+	60	tandem	tRNA-Leu (anticodon: CAA)
AT2G02590	+	AT2G02600	+	59	tandem	tRNA-Ala (anticodon: AGC)
AT4G23910	+	AT4G23915	+	61	tandem	tRNA-Ala (anticodon: CGC)
AT3G61540	+	AT3G61545	+	58	tandem	tRNA-Glu (anticodon: CTC)
AT4G16100	+	AT4G16105	+	59	tandem	tRNA-Thr (anticodon: AGT)
AT2G33150	-	AT2G33140	-	25	tandem	tRNA-Met (anticodon: CAT)
AT5G53490	-	AT5G53487	-	68	tandem	tRNA-Gly (anticodon: CCC)
AT1G08940	+	AT1G08950	+	59	tandem	tRNA-Pro (anticodon: AGG)
AT5G03740	+	AT5G03745	+	60	tandem	tRNA-Leu (anticodon: TAA)
AT3G02710	+	AT3G02715	+	60	tandem	tRNA-Ser (anticodon: AGA)
AT5G39890	+	AT5G39895	+	59	tandem	tRNA-Ala (anticodon: AGC)
AT5G09350	-	AT5G09345	-	58	tandem	tRNA-Leu (anticodon: CAA)
AT4G03280	+	AT4G03285	+	57	tandem	tRNA-Thr (anticodon: TGT)
AT4G14420	-	AT4G14415	-	61	tandem	tRNA-Thr (anticodon: AGT)
AT3G05830	+	AT3G05835	+	59	tandem	tRNA-Ile (anticodon: TAT)
AT4G11220	-	AT4G11216	-	60	tandem	tRNA-Leu (anticodon: CAA)
AT2G45010	+	AT2G45020	+	58	tandem	tRNA-Arg (anticodon: TCT)
AT1G79230	+	AT1G79240	+	65	tandem	tRNA-Arg (anticodon: CCG)
AT1G16460	-	AT1G16450	-	61	tandem	tRNA-Arg (anticodon: CCG)
AT1G72770	+	AT1G72780	+	61	tandem	tRNA-Ser (anticodon: AGA)
AT5G58490	+	AT5G58495	+	60	tandem	tRNA-Ser (anticodon: CGA)
AT4G36640	-	AT4G36635	-	72	tandem	tRNA-Ile (anticodon: TAT)
AT2G42030	-	AT2G42020	-	59	tandem	tRNA-Ser (anticodon: GCT)
AT5G06130	-	AT5G06125	-	63	tandem	tRNA-Leu (anticodon: TAG)
AT1G63800	-	AT1G63790	-	48	tandem	tRNA-Thr (anticodon: TGT)
AT4G39980	+	AT4G39985	+	53	tandem	tRNA-Ile (anticodon: AAT)
AT5G65010	+	AT5G65015	+	16	tandem	tRNA-Arg (anticodon: ACG)
AT1G30420	+	AT1G30430	+	60	tandem	tRNA-Glu (anticodon: CTC)
AT5G11480	-	AT5G11475	-	61	tandem	tRNA-Phe (anticodon: GAA)
AT3G06340	-	AT3G06335	-	58	tandem	tRNA-Pro (anticodon: TGG)
AT1G07110	-	AT1G07100	+	16	convergent	tRNA-Ile (anticodon: TAT)
AT5G21326	+	AT5G21378	-	55	convergent	tRNA-Asp (anticodon: GTC)
AT4G25630	+	AT4G25635	-	70	convergent	tRNA-Leu (anticodon: CAA)
AT1G06870	+	AT1G06880	-	77	convergent	tRNA-Gly (anticodon: GCC)
AT1G13860	-	AT1G13850	+	9	convergent	tRNA-Ala (anticodon: TGC)
AT1G09130	-	AT1G09110	+	8	convergent	tRNA-Glu (anticodon: TTC)
AT5G11330	-	AT5G11325	+	10	convergent	tRNA-Gly (anticodon: TCC)
AT1G31120	-	AT1G31110	+	14	convergent	tRNA-Ile (anticodon: AAT)
AT5G40540	+	AT5G40545	-	6	convergent	tRNA-Asp (anticodon: GTC)
AT5G09660	-	AT5G09655	+	3	convergent	tRNA-Val (anticodon: AAC)
AT1G03520	-	AT1G03515	+	41	convergent	tRNA-Asp (anticodon: GTC)
AT3G53780	-	AT3G53775	+	31	convergent	tRNA-Lys (anticodon: TTT)
AT4G32272	-	AT4G32265	+	4	convergent	tRNA-Arg (anticodon: TCT)
AT5G14040	-	AT5G14035	+	9	convergent	tRNA-Lys (anticodon: CTT)
AT5G18760	-	AT5G18755	+	1	convergent	tRNA-Pro (anticodon: TGG)
AT4G27880	+	AT4G27885	-	5	convergent	tRNA-Ala (anticodon: CGC)
AT1G71710	-	AT1G71700	+	13	convergent	tRNA-Gly (anticodon: GCC)
AT2G29510	+	AT2G29520	-	47	convergent	tRNA-Val (anticodon: TAC)
AT5G54380	-	AT5G54375	+	48	convergent	tRNA-Phe (anticodon: GAA)
AT1G26440	-	AT1G26430	+	16	convergent	tRNA-Asn (anticodon: GTT)
AT3G58170	-	AT3G58165	+	8	convergent	tRNA-Gly (anticodon: GCC)
AT4G29420	-	AT4G29415	+	13	convergent	tRNA-Pro (anticodon: TGG)
AT1G76340	-	AT1G76330	+	75	convergent	tRNA-Ser (anticodon: TGA)
AT1G79970	+	AT1G79980	-	6	convergent	tRNA-Arg (anticodon: TCG)
AT5G03450	-	AT5G03445	+	9	convergent	tRNA-Tyr (anticodon: GTA)
AT2G29020	+	AT2G29030	-	5	convergent	tRNA-Gly (anticodon: TCC)
AT5G02610	+	AT5G02615	-	41	convergent	tRNA-Arg (anticodon: TCG)
AT4G15780	-	AT4G15775	+	39	convergent	tRNA-Lys (anticodon: CTT)
AT5G61840	-	AT5G61835	+	10	convergent	tRNA-Tyr (anticodon: GTA)
AT2G30200	-	AT2G30190	+	47	convergent	tRNA-Gly (anticodon: GCC)
AT5G55500	+	AT5G55505	-	21	convergent	tRNA-Ala (anticodon: AGC)
AT5G41260	+	AT5G41265	-	27	convergent	tRNA-Cys (anticodon: GCA)
AT5G45710	+	AT5G45715	-	18	convergent	tRNA-Glu (anticodon: TTC)
AT1G16090	+	AT1G16100	-	9	convergent	tRNA-Lys (anticodon: CTT)
AT3G07190	-	AT3G07185	+	17	convergent	tRNA-Lys (anticodon: TTT)
