# Supplementary material for: Landscape of transcription termination in Arabidopsis revealed by single-molecule nascent RNA sequencing
Source: Genome Biol. 2021 Nov 25;22:322. doi: 10.1186/s13059-021-02543-4 (PMC8613925; doi:10.1186/s13059-021-02543-4)
Supplement: Supplementary file 4 — Additional file 4: Table S3. Genes with cleaved readthrough transcripts enter the downstream genes in atxrn3. [file 13059_2021_2543_MOESM4_ESM.xlsx]

## Sheet: Table S3
Table S3. Genes with cleaved readthrough transcripts enter the downstream genes in atxrn3
Upstream gene	position	Downstream gene	position
AT1G76180	1: 28586662-28587931	AT1G76170	1: 28583849-28586418
AT3G45640	3: 16756570-16758874	AT3G45650	3: 16758876-16761430
AT2G40000	2: 16700489-16702336	AT2G39990	2: 16698040-16700309
AT1G73540	1: 27645551-27646743	AT1G73530	1: 27643608-27645525
AT1G08930	1: 2873299-2877270	AT1G08940	1: 2877429-2879169
AT4G32020	4: 15487913-15490048	AT4G32030	4: 15490565-15493436
AT4G19200	4: 10498747-10500809	AT4G19210	4: 10501122-10505217
AT3G50060	3: 18557606-18559326	AT3G50050	3: 18553940-18557460
AT4G29670	4: 14535406-14537356	AT4G29660	4: 14534180-14535356
AT4G21570	4: 11470760-11473037	AT4G21560	4: 11468665-11470569
AT1G56070	1: 20967651-20971742	AT1G56060	1: 20966527-20967180
AT1G76650	1: 28766749-28768138	AT1G76640	1: 28765253-28765866
AT5G19240	5: 6470071-6471636	AT5G19250	5: 6471826-6472989
AT5G65920	5: 26363708-26366065	AT5G65910	5: 26361419-26363488
